# Supplementary material for: 4,4′-Bipyridine–2-meth­oxy­benzoic acid (1/2)
Source: Acta Crystallogr Sect E Struct Rep Online. 2012 Feb 4;68(Pt 3):o597. doi: 10.1107/S1600536812003194 (PMC3297321; doi:10.1107/S1600536812003194)
Supplement: Supplementary file 2 [file e-68-0o597-Isup2.hkl]

# 
# h,k,l, Fc-squared, Fo-squared, sigma(Fo-squared) and status flag 
# 
data_I
_shelx_title ' T in P 21/c' 
_shelx_refln_list_code          4 
_shelx_F_calc_maximum      132.52 
_exptl_crystal_F_000       484.00 
_reflns_d_resolution_high  0.8394 
 
loop_ 
 _symmetry_equiv_pos_as_xyz 
 'x, y, z' 
 '-x, y+1/2, -z+1/2' 
 '-x, -y, -z' 
 'x, -y-1/2, z-1/2' 
 
_cell_length_a     7.7090 
_cell_length_b    25.6200 
_cell_length_c     6.3624 
_cell_angle_alpha  90.000 
_cell_angle_beta  112.080 
_cell_angle_gamma  90.000 
 
_shelx_F_squared_multiplier     1.000 
 
loop_ 
 _refln_index_h 
 _refln_index_k 
 _refln_index_l 
 _refln_F_squared_calc 
 _refln_F_squared_meas 
 _refln_F_squared_sigma 
 _refln_observed_status 
   1   0   0       22.66       25.10      0.70 o 
   2   0   0      464.82      438.49     84.18 o 
   3   0   0      426.13      392.06     73.99 o 
   4   0   0      258.51      233.50     18.52 o 
   5   0   0      171.73      165.31     11.09 o 
   6   0   0        1.42        0.35      1.39 o 
   7   0   0        2.19        5.40      2.09 o 
   8   0   0        2.42        2.09      1.92 o 
   1   1   0     4119.20     3338.45     46.19 o 
   2   1   0      701.25      631.39     43.93 o 
   3   1   0     1158.99     1072.78     60.55 o 
   4   1   0      382.93      380.50     23.27 o 
   5   1   0        6.06        6.70      0.58 o 
   6   1   0        5.10        4.44      1.23 o 
   7   1   0       68.48       61.51      3.14 o 
   8   1   0        4.28        1.58      1.21 o 
   1   2   0     2150.09     1967.47     50.37 o 
   2   2   0       84.72       82.26      6.20 o 
   3   2   0       15.49       18.41      1.71 o 
   4   2   0      561.94      567.36     35.11 o 
   5   2   0        0.23        0.66      0.47 o 
   6   2   0       29.70       29.72      1.85 o 
   7   2   0        0.47        2.81      1.31 o 
   8   2   0        1.32        2.31      1.34 o 
   1   3   0     1417.36     1410.74     59.17 o 
   2   3   0      398.21      351.52     18.06 o 
   3   3   0       30.54       31.30      2.15 o 
   4   3   0       35.25       33.48      3.62 o 
   5   3   0       29.35       26.49      1.83 o 
   6   3   0        0.00        0.27      0.92 o 
   7   3   0        1.09        0.77      1.09 o 
   8   3   0        1.67        1.66      1.36 o 
   1   4   0     3848.41     4074.25    286.88 o 
   2   4   0      129.53      128.04      6.79 o 
   3   4   0       37.88       51.46      2.70 o 
   4   4   0      342.16      377.83     24.73 o 
   5   4   0       40.52       34.09      1.69 o 
   6   4   0       19.45       22.11      1.66 o 
   7   4   0        0.62        2.18      1.23 o 
   8   4   0        1.14        1.31      1.21 o 
   1   5   0       37.57       39.13      1.58 o 
   2   5   0      118.17      135.44      5.54 o 
   3   5   0       63.36       46.65      2.29 o 
   4   5   0      379.82      405.59     21.96 o 
   5   5   0      153.37      143.90     10.76 o 
   6   5   0        3.87        2.79      1.11 o 
   7   5   0       69.59       66.83      2.89 o 
   8   5   0        5.53        5.36      2.00 o 
   0   6   0     7966.14     9042.01    364.00 o 
   1   6   0      133.42      114.26      5.61 o 
   2   6   0     2602.61     2794.28     98.83 o 
   3   6   0       19.69       24.64      1.46 o 
   4   6   0        5.02        5.45      0.53 o 
   5   6   0        0.55        0.46      0.49 o 
   6   6   0       23.68       23.65      2.79 o 
   7   6   0        1.09        2.00      1.23 o 
   8   6   0        0.01        0.32      1.29 o 
   1   7   0       14.20       20.54      1.26 o 
   2   7   0      340.30      330.60     13.00 o 
   3   7   0        0.62        1.08      0.55 o 
   4   7   0        4.89        3.43      0.71 o 
   5   7   0        0.58        0.88      0.54 o 
   6   7   0        0.76        0.61      0.99 o 
   7   7   0        1.23        2.03      1.39 o 
   8   7   0        0.42        1.11      1.29 o 
   0   8   0     1622.26     1776.32     75.82 o 
   1   8   0       35.20       38.99      2.16 o 
   2   8   0      243.61      257.85      7.43 o 
   3   8   0       11.26       13.30      1.05 o 
   4   8   0       58.71       64.39      2.94 o 
   5   8   0        0.21        0.43      0.53 o 
   6   8   0        0.04       -0.58      0.92 o 
   7   8   0       42.37       39.31      2.70 o 
   8   8   0        6.57        7.77      1.71 o 
   1   9   0      128.13      132.03      3.85 o 
   2   9   0        0.48        1.54      0.28 o 
   3   9   0      630.46      665.97     25.43 o 
   4   9   0       48.21       46.43      2.19 o 
   5   9   0       24.09       23.70      1.43 o 
   6   9   0       15.57       15.56      1.37 o 
   7   9   0        4.65        5.56      1.54 o 
   8   9   0        6.13        5.40      1.73 o 
   0  10   0       42.90       38.85      3.49 o 
   1  10   0       64.40       61.45      2.47 o 
   2  10   0      261.02      284.09      8.54 o 
   3  10   0       21.40       18.78      0.82 o 
   4  10   0       75.33       81.77      3.29 o 
   5  10   0       38.66       35.95      2.29 o 
   6  10   0        7.83        9.79      1.24 o 
   7  10   0        0.05        0.57      1.17 o 
   8  10   0        4.73        4.26      1.54 o 
   1  11   0       34.56       41.07      1.05 o 
   2  11   0        3.57        4.03      0.45 o 
   3  11   0       43.95       49.58      1.63 o 
   4  11   0      144.55      140.37      5.47 o 
   5  11   0        0.01        0.80      0.63 o 
   6  11   0        0.08        0.18      0.83 o 
   7  11   0       14.36       15.05      1.91 o 
   0  12   0        0.11        0.54      0.61 o 
   1  12   0       15.63       12.17      0.63 o 
   2  12   0        9.31       10.40      0.55 o 
   3  12   0        9.30        9.23      0.75 o 
   4  12   0        2.12        2.53      0.50 o 
   5  12   0       39.50       39.88      3.25 o 
   6  12   0       46.25       44.34      1.81 o 
   7  12   0       10.94       13.26      1.85 o 
   1  13   0      291.87      349.72      5.00 o 
   2  13   0      151.94      162.61      4.96 o 
   3  13   0      159.09      155.66      3.10 o 
   4  13   0       17.93       17.95      0.80 o 
   5  13   0       49.78       46.30      1.82 o 
   6  13   0        0.23        1.24      0.96 o 
   7  13   0        1.52        2.12      1.29 o 
   0  14   0     1115.72     1121.07     15.86 o 
   1  14   0       22.89       24.39      0.86 o 
   2  14   0      376.48      373.73      8.66 o 
   3  14   0        0.80        1.07      0.42 o 
   4  14   0       10.01       13.53      1.14 o 
   5  14   0       85.09       82.71      3.27 o 
   6  14   0       51.09       52.21      3.06 o 
   7  14   0        5.22        5.58      2.27 o 
   1  15   0      148.09      162.34      2.74 o 
   2  15   0       26.73       27.54      0.95 o 
   3  15   0      271.81      263.49      9.83 o 
   4  15   0       41.83       40.08      1.16 o 
   5  15   0      174.49      163.27      8.88 o 
   6  15   0        0.41        2.18      1.41 o 
   7  15   0        4.29        4.53      2.09 o 
   0  16   0      209.07      223.96      5.23 o 
   1  16   0      176.81      185.35      4.75 o 
   2  16   0       36.81       38.86      1.15 o 
   3  16   0      110.99      116.83      5.18 o 
   4  16   0       66.69       59.28      1.88 o 
   5  16   0       26.97       27.63      1.79 o 
   6  16   0       90.39       95.16      3.33 o 
   7  16   0        6.60        5.58      2.27 o 
   1  17   0       56.31       53.32      2.26 o 
   2  17   0       26.67       19.56      1.16 o 
   3  17   0       77.76       74.20      1.66 o 
   4  17   0        8.04       11.39      1.06 o 
   5  17   0       36.75       36.68      2.03 o 
   6  17   0        3.20        4.64      1.51 o 
   7  17   0       14.81       13.25      2.79 o 
   0  18   0      128.89      127.40      4.36 o 
   1  18   0      273.02      275.66      4.90 o 
   2  18   0        0.23        0.21      0.65 o 
   3  18   0      132.53      121.18      7.05 o 
   4  18   0      145.96      152.51      4.55 o 
   5  18   0       71.05       71.10      6.62 o 
   6  18   0        4.16        4.42      1.63 o 
   1  19   0       31.64       36.41      1.54 o 
   2  19   0        3.20        4.69      0.96 o 
   3  19   0      175.25      174.69      7.86 o 
   4  19   0      273.35      254.06     12.30 o 
   5  19   0       84.92       75.12      6.01 o 
   6  19   0       21.63       19.19      3.31 o 
   0  20   0       49.38       47.06      2.96 o 
   1  20   0       12.63       12.60      1.29 o 
   2  20   0       37.60       32.83      1.57 o 
   3  20   0        0.63        2.75      0.89 o 
   4  20   0       77.80       69.89      4.03 o 
   5  20   0       56.07       59.32      2.83 o 
   6  20   0       15.83       14.47      3.31 o 
   1  21   0      108.91       96.53      2.45 o 
   2  21   0       26.14       29.67      1.57 o 
   3  21   0       18.50       18.86      1.52 o 
   4  21   0        1.84        2.15      1.05 o 
   5  21   0       38.57       34.41      4.53 o 
   6  21   0        0.15       -0.52      2.27 o 
   0  22   0       61.50       48.63      3.14 o 
   1  22   0        0.14        0.31      0.76 o 
   2  22   0       31.50       25.34      1.50 o 
   3  22   0       13.04       18.25      2.04 o 
   4  22   0        0.41        0.02      1.06 o 
   5  22   0        0.04        1.64      1.45 o 
   1  23   0        2.69        3.04      1.17 o 
   2  23   0       48.34       47.16      1.97 o 
   3  23   0        0.03       -1.16      0.77 o 
   4  23   0        3.60        3.94      1.19 o 
   5  23   0        0.04        0.28      1.42 o 
   0  24   0        0.86       -0.17      1.22 o 
   1  24   0       16.33       19.83      2.09 o 
   2  24   0        2.16        1.42      0.93 o 
   3  24   0       18.04       20.39      2.79 o 
   4  24   0       18.96       24.43      3.09 o 
   5  24   0        3.77        5.32      1.76 o 
   1  25   0        1.01        1.76      1.31 o 
   2  25   0        8.03        8.36      1.35 o 
   3  25   0        9.59       11.21      1.55 o 
   4  25   0       12.75       11.87      1.61 o 
   0  26   0        9.31       11.15      2.44 o 
   1  26   0       14.70       15.02      1.97 o 
   2  26   0        3.15        2.69      1.29 o 
   3  26   0        2.22        2.18      1.09 o 
   4  26   0        0.95        0.72      1.08 o 
   1  27   0        2.99        3.50      1.34 o 
   2  27   0        5.32        3.05      1.36 o 
   3  27   0        4.72        4.35      1.35 o 
   0  28   0        3.15        2.44      1.92 o 
   1  28   0        0.10        0.85      1.21 o 
   2  28   0        3.97        2.27      1.36 o 
   3  28   0        0.40       -0.27      1.12 o 
   1  29   0       20.20       26.70      2.59 o 
   2  29   0        0.46        0.95      1.29 o 
   0  30   0       15.39       16.21      3.14 o 
   1  30   0        2.56        3.49      1.60 o 
  -8   1   1        2.39        0.80      1.21 o 
  -7   1   1       29.33       33.05      2.10 o 
  -6   1   1       54.80       51.18      1.69 o 
  -5   1   1       61.65       62.57      2.10 o 
  -4   1   1      375.86      357.93     22.36 o 
  -3   1   1      405.17      402.95     45.93 o 
  -2   1   1      664.29      659.09      6.19 o 
  -1   1   1      674.70      564.24     37.65 o 
   0   1   1      965.31      801.04     15.81 o 
   1   1   1     3790.87     3362.45    203.96 o 
   2   1   1      555.74      463.75     31.39 o 
   3   1   1        0.04        0.66      0.32 o 
   4   1   1      137.64      125.27      5.40 o 
   5   1   1        3.14        5.16      0.73 o 
   6   1   1        8.60        9.28      1.74 o 
   7   1   1        7.11        8.85      1.92 o 
  -8   2   1        8.00        9.08      1.85 o 
  -7   2   1       38.01       36.84      2.28 o 
  -6   2   1       18.15       22.33      1.27 o 
  -5   2   1      364.12      361.43      9.21 o 
  -4   2   1       75.75       71.76      5.04 o 
  -3   2   1        8.43       23.67      2.56 o 
  -2   2   1     1857.13     1916.57     31.24 o 
  -1   2   1     1231.13     1155.81     71.98 o 
   0   2   1      956.05      885.69     36.34 o 
   1   2   1     7093.05     6174.57    387.19 o 
   2   2   1      209.30      189.91     11.86 o 
   3   2   1       39.66       45.11      2.99 o 
   4   2   1       28.06       28.68      2.85 o 
   5   2   1        2.72        2.55      0.60 o 
   6   2   1        3.26        1.74      1.11 o 
   7   2   1        1.41        0.64      1.31 o 
  -8   3   1        3.00        0.76      1.21 o 
  -7   3   1       85.63       72.41      2.89 o 
  -6   3   1       15.54       20.30      1.31 o 
  -5   3   1       10.40       16.76      0.97 o 
  -4   3   1      549.13      618.03     27.50 o 
  -3   3   1      335.05      361.86     13.22 o 
  -2   3   1      330.89      321.25      5.51 o 
  -1   3   1      168.57      157.06      2.47 o 
   0   3   1     1710.96     1583.04     84.53 o 
   1   3   1     6204.09     5768.84    317.35 o 
   2   3   1      284.25      324.57     22.36 o 
   3   3   1      206.61      190.37     13.87 o 
   4   3   1       49.92       50.26      3.54 o 
   5   3   1       50.54       47.40      2.69 o 
   6   3   1        0.89        1.33      1.04 o 
   7   3   1        1.58       -0.02      1.04 o 
  -8   4   1        9.53       10.64      1.78 o 
  -7   4   1        6.72        4.36      1.36 o 
  -6   4   1       10.78       16.09      1.98 o 
  -5   4   1        8.16        9.48      0.94 o 
  -4   4   1     1649.07     1676.69     69.74 o 
  -3   4   1      184.56      189.87      5.50 o 
  -2   4   1      408.13      462.33      6.51 o 
  -1   4   1       93.23      105.62      0.97 o 
   0   4   1      161.08      178.73     11.42 o 
   1   4   1     3181.55     3284.70    190.35 o 
   2   4   1      149.22      183.42     12.12 o 
   3   4   1      416.15      417.42     25.17 o 
   4   4   1        1.31        2.90      0.57 o 
   5   4   1        9.79       11.56      0.94 o 
   6   4   1       38.09       30.66      1.96 o 
   7   4   1        0.05       -0.35      0.99 o 
  -8   5   1       12.01       14.19      1.91 o 
  -7   5   1       14.59       13.26      1.40 o 
  -6   5   1       18.57       19.41      1.33 o 
  -5   5   1        6.17        7.07      1.33 o 
  -4   5   1      201.71      183.35      7.44 o 
  -3   5   1        8.19        8.24      0.41 o 
  -2   5   1        0.07        1.31      0.74 o 
  -1   5   1     7204.22     7270.10    179.11 o 
   0   5   1    12882.90    12190.25    640.33 o 
   1   5   1     1010.96     1001.57     71.32 o 
   2   5   1       38.02       39.30      2.61 o 
   3   5   1       34.00       36.47      3.61 o 
   4   5   1      171.43      183.78     10.88 o 
   5   5   1       23.72       23.54      1.71 o 
   6   5   1        0.50        1.01      1.04 o 
   7   5   1       19.93       23.02      2.15 o 
  -8   6   1        1.14       -0.86      1.17 o 
  -7   6   1       11.25       11.41      1.37 o 
  -6   6   1        1.47        3.05      0.94 o 
  -5   6   1       18.00       17.94      0.93 o 
  -4   6   1       34.87       41.80      1.22 o 
  -3   6   1      430.27      511.21     11.16 o 
  -2   6   1       82.57      100.93      1.81 o 
  -1   6   1        0.07        0.86      0.23 o 
   0   6   1    17560.86    17106.95   2446.72 o 
   1   6   1        7.40        7.04      1.13 o 
   2   6   1       11.26       15.00      0.99 o 
   3   6   1       38.02       38.92      2.78 o 
   4   6   1        0.93        2.11      0.47 o 
   5   6   1      126.68      123.15      6.41 o 
   6   6   1        4.92        8.79      1.54 o 
   7   6   1       24.80       25.06      2.21 o 
  -8   7   1       14.28       12.29      1.85 o 
  -7   7   1       68.44       71.86      2.28 o 
  -6   7   1      136.35      130.94      4.45 o 
  -5   7   1        1.16        1.81      0.51 o 
  -4   7   1       62.93       71.45      2.67 o 
  -3   7   1      157.59      185.89      5.10 o 
  -2   7   1     2274.15     2373.64     36.10 o 
  -1   7   1      269.26      282.20      8.81 o 
   0   7   1      813.90      920.21     65.93 o 
   1   7   1       24.41       32.40      1.79 o 
   2   7   1      144.96      143.30      7.46 o 
   3   7   1        4.64        5.43      0.87 o 
   4   7   1       96.83      100.31      5.31 o 
   5   7   1       22.49       24.68      1.51 o 
   6   7   1       28.06       27.20      1.97 o 
   7   7   1       10.25       12.76      1.91 o 
  -8   8   1        2.22        2.62      1.83 o 
  -7   8   1        7.36       10.84      1.45 o 
  -6   8   1        3.77        8.87      1.24 o 
  -5   8   1       18.54       16.90      0.96 o 
  -4   8   1      156.66      165.58      6.26 o 
  -3   8   1     1806.07     2073.96     51.37 o 
  -2   8   1      325.28      321.78      6.43 o 
  -1   8   1       19.15       14.97      2.26 o 
   0   8   1     2779.13     2983.06    238.29 o 
   1   8   1      215.77      242.84     10.58 o 
   2   8   1      189.18      164.73      9.22 o 
   3   8   1      393.56      420.94     19.59 o 
   4   8   1       21.54       26.30      1.58 o 
   5   8   1       15.74       17.43      1.04 o 
   6   8   1        4.31        6.19      1.41 o 
   7   8   1        0.50        2.88      1.36 o 
  -8   9   1        0.06       -0.09      1.11 o 
  -7   9   1       40.44       37.48      2.22 o 
  -6   9   1       74.70       75.62      3.65 o 
  -5   9   1       20.24       23.49      1.01 o 
  -4   9   1       87.35      102.77      3.63 o 
  -3   9   1      245.77      254.78      6.95 o 
  -2   9   1       58.60       70.70      1.14 o 
  -1   9   1      288.25      342.01     13.45 o 
   0   9   1       48.69       43.32      2.57 o 
   1   9   1        9.27       11.17      0.50 o 
   2   9   1        1.96        1.39      0.32 o 
   3   9   1        7.35       11.27      0.67 o 
   4   9   1        0.70        2.03      0.51 o 
   5   9   1      108.12      109.12      5.25 o 
   6   9   1        4.54        3.92      1.29 o 
   7   9   1        2.25        2.12      1.29 o 
  -8  10   1        1.16        0.35      1.23 o 
  -7  10   1        0.08        2.22      1.05 o 
  -6  10   1      171.17      174.70      5.60 o 
  -5  10   1      180.68      161.51      8.58 o 
  -4  10   1      250.65      287.84      9.87 o 
  -3  10   1      312.46      346.66      8.30 o 
  -2  10   1        3.72        5.05      0.58 o 
  -1  10   1      491.96      552.59     18.59 o 
   0  10   1      292.56      358.04     23.84 o 
   1  10   1        1.48       13.79      5.55 o 
   2  10   1      410.18      434.55     18.61 o 
   3  10   1        2.17        1.41      0.40 o 
   4  10   1       88.20       90.84      3.71 o 
   5  10   1       63.31       62.67      2.72 o 
   6  10   1       36.44       38.25      2.22 o 
   7  10   1        7.87        7.80      1.66 o 
  -8  11   1        0.14        0.84      1.17 o 
  -7  11   1      114.22      112.17      4.59 o 
  -6  11   1      114.18      117.38      4.29 o 
  -5  11   1        0.14        0.42      0.53 o 
  -4  11   1        0.19        0.20      0.36 o 
  -3  11   1      163.99      195.35      5.82 o 
  -2  11   1     1582.99     1693.69     42.25 o 
  -1  11   1        1.47        2.76      0.42 o 
   0  11   1     1280.20     1431.85     84.97 o 
   1  11   1      918.46     1034.31     49.68 o 
   2  11   1      124.52      147.24      8.18 o 
   3  11   1        1.44        1.14      0.40 o 
   4  11   1       11.49       15.29      1.02 o 
   5  11   1       53.61       56.37      2.95 o 
   6  11   1        1.12        3.14      1.23 o 
   7  11   1        2.32        4.01      1.48 o 
  -8  12   1        1.57        0.87      1.74 o 
  -7  12   1        0.01        1.01      1.05 o 
  -6  12   1        9.09       16.42      1.45 o 
  -5  12   1       13.85       14.74      1.01 o 
  -4  12   1       21.87       18.56      0.74 o 
  -3  12   1        6.65        8.71      0.58 o 
  -2  12   1       21.74       30.50      1.68 o 
  -1  12   1       63.60       65.44      2.42 o 
   0  12   1      393.82      422.74     28.82 o 
   1  12   1     1225.20     1354.26     45.68 o 
   2  12   1      213.39      206.84      8.61 o 
   3  12   1       30.33       25.46      1.83 o 
   4  12   1       99.62      104.75      5.11 o 
   5  12   1      127.85      124.96      5.28 o 
   6  12   1        0.06        0.96      1.11 o 
   7  12   1        2.43        2.86      1.41 o 
  -8  13   1        1.02        1.92      1.92 o 
  -7  13   1        0.11        1.06      1.34 o 
  -6  13   1       47.74       48.58      2.27 o 
  -5  13   1       11.83       12.71      0.98 o 
  -4  13   1       51.44       46.32      2.10 o 
  -3  13   1       13.79       15.81      0.64 o 
  -2  13   1        1.61        1.65      0.42 o 
  -1  13   1      122.96      146.53      3.38 o 
   0  13   1      164.55      143.94      9.69 o 
   1  13   1       33.11       46.52      2.30 o 
   2  13   1        2.78        2.17      0.49 o 
   3  13   1       51.27       46.91      1.36 o 
   4  13   1      691.14      660.47     29.67 o 
   5  13   1       54.94       58.23      2.40 o 
   6  13   1        1.62        1.18      1.31 o 
   7  13   1        0.71        0.26      1.23 o 
  -7  14   1       28.26       26.75      3.31 o 
  -6  14   1      101.35       99.41      3.20 o 
  -5  14   1      107.49       99.72      5.29 o 
  -4  14   1        5.68        8.51      1.08 o 
  -3  14   1       66.64       74.71      2.28 o 
  -2  14   1       40.65       39.33      1.08 o 
  -1  14   1       14.86       14.61      0.68 o 
   0  14   1      699.42      774.39     38.70 o 
   1  14   1      112.01      111.10      5.36 o 
   2  14   1        3.09        4.05      0.58 o 
   3  14   1        9.63       11.69      0.92 o 
   4  14   1      191.60      188.44      7.11 o 
   5  14   1       26.60       31.19      1.60 o 
   6  14   1        2.62        1.97      1.17 o 
   7  14   1       11.83       12.44      1.91 o 
  -7  15   1        2.60        3.15      1.51 o 
  -6  15   1        0.17        1.90      1.34 o 
  -5  15   1        0.02        0.70      0.75 o 
  -4  15   1        0.08       -0.01      0.47 o 
  -3  15   1       97.12      106.54      4.30 o 
  -2  15   1       40.38       37.88      1.58 o 
  -1  15   1       17.45       18.13      0.79 o 
   0  15   1       52.68       61.90      2.78 o 
   1  15   1       79.74       76.11      2.44 o 
   2  15   1       43.81       55.52      1.81 o 
   3  15   1       52.60       49.06      2.87 o 
   4  15   1       10.46       14.77      1.05 o 
   5  15   1       39.43       43.78      1.80 o 
   6  15   1        0.79        0.60      1.17 o 
  -7  16   1        6.50        8.66      1.80 o 
  -6  16   1        6.13        5.90      1.51 o 
  -5  16   1        2.42        4.31      0.93 o 
  -4  16   1        8.90        8.59      0.85 o 
  -3  16   1        7.13       10.84      1.23 o 
  -2  16   1      163.34      161.45      3.50 o 
  -1  16   1        5.82        6.35      0.81 o 
   0  16   1      303.25      322.36     10.79 o 
   1  16   1       63.49       56.27      6.27 o 
   2  16   1        9.67       10.64      1.06 o 
   3  16   1       44.47       38.22      1.29 o 
   4  16   1        9.49       10.15      1.01 o 
   5  16   1      134.68      129.74      5.80 o 
   6  16   1        6.12        3.66      1.92 o 
  -7  17   1        0.20        1.29      1.46 o 
  -6  17   1       15.50       17.84      2.70 o 
  -5  17   1       50.63       49.19      3.67 o 
  -4  17   1       32.90       31.91      1.33 o 
  -3  17   1       18.22       24.26      1.02 o 
  -2  17   1       49.64       48.78      1.72 o 
  -1  17   1        3.81        6.09      0.68 o 
   0  17   1      148.53      139.74      4.20 o 
   1  17   1      149.35      146.67      8.63 o 
   2  17   1        8.97        7.24      1.37 o 
   3  17   1       16.12       16.79      2.12 o 
   4  17   1        0.57       -0.02      0.67 o 
   5  17   1       11.55       15.20      1.57 o 
   6  17   1        0.16       -0.52      1.57 o 
  -7  18   1        2.63        2.11      1.42 o 
  -6  18   1        1.70        4.41      1.51 o 
  -5  18   1        2.85        4.24      1.00 o 
  -4  18   1        1.53        0.67      0.62 o 
  -3  18   1       52.15       44.38      1.71 o 
  -2  18   1       98.47      100.52      2.77 o 
  -1  18   1      119.04      106.88      2.84 o 
   0  18   1        0.86        2.24      0.76 o 
   1  18   1       11.77       11.81      1.92 o 
   2  18   1        5.67        7.94      1.06 o 
   3  18   1       18.20       17.39      1.47 o 
   4  18   1       78.80       66.65      6.56 o 
   5  18   1        0.10        0.27      1.25 o 
  -7  19   1        0.58       -0.01      1.46 o 
  -6  19   1       59.02       54.41      2.70 o 
  -5  19   1        0.51        0.39      0.89 o 
  -4  19   1        0.25       -0.59      0.59 o 
  -3  19   1        8.52        9.66      0.95 o 
  -2  19   1      220.59      207.07      6.20 o 
  -1  19   1      113.90      106.79      3.07 o 
   0  19   1        7.13        7.44      1.01 o 
   1  19   1        0.00       -0.35      0.62 o 
   2  19   1        3.03        3.46      0.94 o 
   3  19   1        0.74       -0.47      0.88 o 
   4  19   1       24.98       27.13      1.72 o 
   5  19   1       18.73       24.69      2.38 o 
  -6  20   1        8.61        9.76      1.84 o 
  -5  20   1       60.44       53.22      2.07 o 
  -4  20   1       26.44       25.98      1.53 o 
  -3  20   1       56.52       51.44      2.22 o 
  -2  20   1       44.10       46.52      4.23 o 
  -1  20   1        0.00       -0.01      0.71 o 
   0  20   1       42.51       36.97      1.60 o 
   1  20   1        8.28        8.22      1.36 o 
   2  20   1      147.58      136.23     15.95 o 
   3  20   1        4.36        2.98      1.02 o 
   4  20   1        5.28        6.98      1.24 o 
   5  20   1        2.45        1.65      1.38 o 
  -6  21   1        0.09       -1.05      2.09 o 
  -5  21   1        7.41       10.90      1.80 o 
  -4  21   1       81.57       71.49      2.26 o 
  -3  21   1       46.73       48.43      2.13 o 
  -2  21   1      130.47      125.83      4.60 o 
  -1  21   1        0.58        0.62      0.78 o 
   0  21   1       15.93       19.28      1.58 o 
   1  21   1        5.62        3.83      1.11 o 
   2  21   1       11.70       13.59      1.66 o 
   3  21   1        0.36       -0.40      0.81 o 
   4  21   1        1.54        2.26      1.05 o 
   5  21   1        6.37        9.21      1.88 o 
  -6  22   1        8.92       14.12      3.49 o 
  -5  22   1        1.91        1.91      1.38 o 
  -4  22   1        0.29        0.97      0.93 o 
  -3  22   1      121.05      106.74      3.76 o 
  -2  22   1        4.57        6.60      1.19 o 
  -1  22   1       34.36       31.79      1.75 o 
   0  22   1        1.29        1.83      0.99 o 
   1  22   1        3.65        3.83      1.23 o 
   2  22   1        3.15        4.18      1.23 o 
   3  22   1        0.60        0.82      0.92 o 
   4  22   1        1.52        0.84      1.02 o 
   5  22   1       13.98       13.67      2.13 o 
  -5  23   1       67.06       65.03      3.92 o 
  -4  23   1        0.00        0.95      0.98 o 
  -3  23   1       47.50       44.41      2.13 o 
  -2  23   1        0.31        0.48      0.92 o 
  -1  23   1        9.80        9.92      1.39 o 
   0  23   1       33.67       29.82      1.91 o 
   1  23   1       32.64       23.57      2.70 o 
   2  23   1        8.15        6.53      1.41 o 
   3  23   1        0.06       -0.08      1.04 o 
   4  23   1        0.02        0.40      0.96 o 
   5  23   1        0.18        1.20      1.83 o 
  -5  24   1        2.92        4.34      1.63 o 
  -4  24   1       46.29       35.36      1.89 o 
  -3  24   1       41.50       34.11      2.00 o 
  -2  24   1       18.52       18.53      1.69 o 
  -1  24   1       23.93       25.08      1.73 o 
   0  24   1        1.80        2.27      1.11 o 
   1  24   1        0.33        0.77      1.04 o 
   2  24   1        8.17       12.95      1.78 o 
   3  24   1        0.53        0.76      1.17 o 
   4  24   1        8.43        8.87      1.78 o 
  -5  25   1        8.48        8.64      1.96 o 
  -4  25   1       13.04       14.17      1.69 o 
  -3  25   1       14.71       17.61      1.81 o 
  -2  25   1        0.57        1.12      1.04 o 
  -1  25   1        0.95        2.18      1.12 o 
   0  25   1       22.15       21.26      2.10 o 
   1  25   1        0.03       -0.02      1.04 o 
   2  25   1       17.05       12.89      2.18 o 
   3  25   1       36.19       34.57      2.34 o 
   4  25   1        1.03        2.35      1.41 o 
  -4  26   1        7.83        5.24      1.68 o 
  -3  26   1        0.94        1.41      1.05 o 
  -2  26   1       60.42       54.80      2.27 o 
  -1  26   1       23.18       21.56      1.86 o 
   0  26   1        3.74        3.72      1.29 o 
   1  26   1        5.26        3.57      1.36 o 
   2  26   1        4.82        9.33      1.73 o 
   3  26   1        1.00        0.60      1.17 o 
  -4  27   1       24.79       34.55      3.05 o 
  -3  27   1        2.23        1.26      1.16 o 
  -2  27   1        0.00        0.20      1.01 o 
  -1  27   1       17.10       16.60      2.08 o 
   0  27   1        0.01        1.38      1.22 o 
   1  27   1        0.34        0.32      1.17 o 
   2  27   1        2.52        4.01      1.48 o 
   3  27   1        0.00        0.18      1.21 o 
  -3  28   1        5.81        4.10      1.31 o 
  -2  28   1        2.46        1.30      1.15 o 
  -1  28   1       29.51       34.08      2.44 o 
   0  28   1        0.14        0.39      1.09 o 
   1  28   1        8.57        8.72      1.78 o 
   2  28   1       18.60       21.26      2.34 o 
  -2  29   1       14.30       17.18      1.91 o 
  -1  29   1       25.07       23.88      2.46 o 
   0  29   1        0.24       -0.17      1.48 o 
   1  29   1        0.00       -0.61      1.11 o 
  -1  30   1        0.23        0.78      1.48 o 
   0  30   1        3.99        2.15      1.41 o 
  -9   0   2        2.38        2.79      2.27 o 
  -8   0   2       29.03       28.06      2.96 o 
  -7   0   2       71.50       56.12      3.66 o 
  -6   0   2        1.28        0.70      1.39 o 
  -5   0   2       17.49       15.86      1.74 o 
  -4   0   2      172.71      187.19      4.18 o 
  -3   0   2      177.41      157.17      1.56 o 
  -2   0   2        0.55        2.27      0.30 o 
  -1   0   2     3894.11     3110.69     13.42 o 
   0   0   2     2351.61     1857.04     10.98 o 
   1   0   2      846.84      893.75      8.19 o 
   2   0   2       25.47       17.72      2.79 o 
   3   0   2        0.69        0.67      0.53 o 
   4   0   2       43.21       35.26      2.62 o 
   5   0   2       72.38       70.29      6.63 o 
   6   0   2        0.04        2.09      1.74 o 
   7   0   2       15.37       18.47      3.14 o 
  -9   1   2       10.66       12.09      1.97 o 
  -8   1   2        0.24        0.14      1.17 o 
  -7   1   2        9.98       12.28      1.47 o 
  -6   1   2       89.91       86.54      2.71 o 
  -5   1   2        8.13       10.34      1.17 o 
  -4   1   2      284.15      253.59      3.51 o 
  -3   1   2      112.56       94.62      1.77 o 
  -2   1   2      265.13      212.22     11.97 o 
  -1   1   2      908.82      718.00     15.38 o 
   0   1   2      976.45      798.97     17.17 o 
   1   1   2       22.83       24.57      1.60 o 
   2   1   2        8.51        6.60      0.56 o 
   3   1   2       35.58       42.06      2.86 o 
   4   1   2       67.31       71.81      4.71 o 
   5   1   2       80.86       73.37      3.40 o 
   6   1   2       23.63       26.00      2.09 o 
   7   1   2        0.09        0.23      1.04 o 
  -9   2   2        0.22       -0.09      1.36 o 
  -8   2   2       23.43       22.82      1.57 o 
  -7   2   2       43.99       39.98      1.81 o 
  -6   2   2      282.12      267.84      8.45 o 
  -5   2   2        7.56        5.23      0.92 o 
  -4   2   2       53.28       47.98      1.60 o 
  -3   2   2     1167.60     1255.25     22.52 o 
  -2   2   2     1709.55     1547.93     74.72 o 
  -1   2   2      376.48      350.03     19.08 o 
   0   2   2       69.04       45.29      1.01 o 
   1   2   2       50.00       50.50      3.46 o 
   2   2   2       61.20       57.17      2.84 o 
   3   2   2       89.97       88.84      5.29 o 
   4   2   2       30.24       29.24      1.91 o 
   5   2   2       15.26       18.69      1.56 o 
   6   2   2        0.12       -0.31      1.04 o 
   7   2   2        0.04        0.48      1.17 o 
  -9   3   2        0.19       -0.87      1.23 o 
  -8   3   2        0.85        1.86      1.01 o 
  -7   3   2        3.95        4.55      1.20 o 
  -6   3   2       26.59       27.88      1.44 o 
  -5   3   2      194.04      188.39      3.39 o 
  -4   3   2       22.72       25.05      1.51 o 
  -3   3   2     1581.33     1600.06     96.12 o 
  -2   3   2       23.80       23.38      0.97 o 
  -1   3   2      123.46      113.33      7.06 o 
   0   3   2       20.23       15.34      0.96 o 
   1   3   2      120.64      140.67      6.42 o 
   2   3   2      425.56      396.83     19.06 o 
   3   3   2        0.04        0.50      0.40 o 
   4   3   2        4.02        4.79      0.81 o 
   5   3   2        3.90        4.22      1.13 o 
   6   3   2        0.03        0.78      0.99 o 
   7   3   2        0.46        0.61      1.17 o 
  -9   4   2        0.31        2.53      1.41 o 
  -8   4   2        4.57        5.75      1.26 o 
  -7   4   2       85.53       84.19      2.44 o 
  -6   4   2       87.02       87.49      2.18 o 
  -5   4   2       23.93       21.31      1.24 o 
  -4   4   2      201.72      200.99      4.51 o 
  -3   4   2      441.12      489.54     24.34 o 
  -2   4   2      264.12      252.08      9.79 o 
  -1   4   2      273.04      274.53     20.74 o 
   0   4   2      282.54      292.82     15.29 o 
   1   4   2      368.26      421.64     66.03 o 
   2   4   2        0.50        0.44      0.58 o 
   3   4   2       72.25       64.70      2.89 o 
   4   4   2       34.98       34.00      2.99 o 
   5   4   2       48.39       47.63      2.74 o 
   6   4   2        0.01       -0.84      0.92 o 
   7   4   2        1.17        0.87      1.23 o 
  -9   5   2       14.51       15.13      2.15 o 
  -8   5   2        0.91        0.88      1.00 o 
  -7   5   2      208.85      193.05      3.52 o 
  -6   5   2       78.37       69.56      2.04 o 
  -5   5   2       57.55       59.90      1.64 o 
  -4   5   2       48.14       46.01      1.45 o 
  -3   5   2      238.41      252.53      8.54 o 
  -2   5   2     1592.27     1730.56     44.33 o 
  -1   5   2     1185.47     1093.16     47.69 o 
   0   5   2      178.45      162.04     10.08 o 
   1   5   2      379.99      381.35     26.38 o 
   2   5   2      608.92      593.84     28.55 o 
   3   5   2      239.74      212.54      8.78 o 
   4   5   2       54.32       49.16      3.37 o 
   5   5   2        0.06        0.36      0.69 o 
   6   5   2        2.87        5.83      1.41 o 
   7   5   2        0.94        1.47      1.29 o 
  -8   6   2        0.57        0.86      1.04 o 
  -7   6   2       14.93       20.00      1.63 o 
  -6   6   2       22.45       27.48      1.44 o 
  -5   6   2        3.91        5.69      0.81 o 
  -4   6   2      399.49      438.90      6.12 o 
  -3   6   2      594.25      647.88     21.18 o 
  -2   6   2     1515.47     1603.75     33.64 o 
  -1   6   2       40.58       41.14      2.87 o 
   0   6   2       52.97       59.76      4.11 o 
   1   6   2     2872.11     2908.91    175.92 o 
   2   6   2      823.75      761.34     31.12 o 
   3   6   2       14.95       14.89      0.89 o 
   4   6   2       39.30       43.79      3.27 o 
   5   6   2       58.62       56.80      3.45 o 
   6   6   2        3.74        5.32      1.48 o 
   7   6   2        0.02       -0.85      1.00 o 
  -8   7   2        0.13        0.39      0.97 o 
  -7   7   2        4.05        8.82      2.32 o 
  -6   7   2      104.07      104.78      3.44 o 
  -5   7   2      145.99      150.33      6.14 o 
  -4   7   2       25.84       27.88      0.72 o 
  -3   7   2       45.57       50.75      1.18 o 
  -2   7   2      602.80      663.78     16.93 o 
  -1   7   2      554.39      552.45     28.19 o 
   0   7   2       35.17       36.84      3.01 o 
   1   7   2        5.75        4.19      0.81 o 
   2   7   2       62.03       58.16      2.21 o 
   3   7   2       17.84       22.19      1.31 o 
   4   7   2      151.66      151.10      7.27 o 
   5   7   2       46.95       47.83      2.49 o 
   6   7   2        7.94       10.03      1.73 o 
   7   7   2        5.65        8.30      1.78 o 
  -8   8   2       41.18       38.75      2.00 o 
  -7   8   2       13.98       20.86      2.00 o 
  -6   8   2      397.57      398.31      9.22 o 
  -5   8   2        0.48        0.47      0.59 o 
  -4   8   2       19.03       21.82      0.79 o 
  -3   8   2        1.75        2.70      0.36 o 
  -2   8   2      573.94      574.62     16.96 o 
  -1   8   2      507.78      498.04     29.88 o 
   0   8   2      898.85      916.93     85.08 o 
   1   8   2      834.80      895.27     74.07 o 
   2   8   2      441.68      424.67     28.03 o 
   3   8   2       80.79       78.76      3.65 o 
   4   8   2      324.50      295.40     12.45 o 
   5   8   2        1.75        3.86      0.89 o 
   6   8   2        0.01        0.87      1.11 o 
  -8   9   2        1.00        0.60      1.07 o 
  -7   9   2      165.48      155.11      6.90 o 
  -6   9   2       81.16       88.34      4.20 o 
  -5   9   2       76.49       81.06      3.04 o 
  -4   9   2      469.71      460.69     10.48 o 
  -3   9   2      460.20      544.52     10.10 o 
  -2   9   2       48.35       51.85      1.96 o 
  -1   9   2      197.43      212.51     14.37 o 
   0   9   2     1391.20     1495.51    137.73 o 
   1   9   2     1676.79     1895.37    141.53 o 
   2   9   2        4.11        8.47      1.05 o 
   3   9   2        3.52        3.91      0.65 o 
   4   9   2        0.19        3.03      0.78 o 
   5   9   2       34.07       37.65      2.26 o 
   6   9   2        0.70        0.74      1.09 o 
  -8  10   2        0.45        0.70      1.03 o 
  -7  10   2       25.81       27.03      1.64 o 
  -6  10   2      107.61      105.89      2.50 o 
  -5  10   2        3.31        5.30      0.79 o 
  -4  10   2       15.10       18.88      0.73 o 
  -3  10   2      172.67      193.89      4.78 o 
  -2  10   2       52.09       72.96      2.42 o 
  -1  10   2      103.53      111.94      7.51 o 
   0  10   2     1369.41     1542.08    149.61 o 
   1  10   2      112.52      118.02      9.62 o 
   2  10   2        0.04        0.34      0.46 o 
   3  10   2       61.67       53.60      3.25 o 
   4  10   2       62.13       60.08      2.73 o 
   5  10   2      102.89      100.24      5.68 o 
   6  10   2        9.69        5.56      3.05 o 
  -8  11   2        0.19        0.60      1.21 o 
  -7  11   2        5.35        6.29      1.24 o 
  -6  11   2       40.29       38.89      1.76 o 
  -5  11   2        2.68        2.52      0.96 o 
  -4  11   2      100.17      101.01      3.37 o 
  -3  11   2        3.36        6.69      0.49 o 
  -2  11   2      465.86      480.61     18.57 o 
  -1  11   2      339.30      328.06     23.16 o 
   0  11   2      263.98      262.05     21.96 o 
   1  11   2      105.04      143.17     10.92 o 
   2  11   2       92.67       91.35      7.76 o 
   3  11   2       11.90       11.17      0.88 o 
   4  11   2        1.91        2.50      0.76 o 
   5  11   2       28.46       28.64      1.47 o 
   6  11   2        0.62        1.14      0.97 o 
  -8  12   2       20.07       20.61      2.33 o 
  -7  12   2        8.61       11.73      4.01 o 
  -6  12   2        1.99        0.26      1.31 o 
  -5  12   2       41.51       39.03      2.27 o 
  -4  12   2        7.81       13.59      0.91 o 
  -3  12   2      242.83      259.89      5.04 o 
  -2  12   2       72.39       76.28      3.32 o 
  -1  12   2      331.31      334.78     19.45 o 
   0  12   2      602.18      606.03     57.07 o 
   1  12   2      269.39      295.01     23.10 o 
   2  12   2        0.78        1.02      0.56 o 
   3  12   2       17.97       16.97      1.07 o 
   4  12   2       23.53       20.70      1.17 o 
   5  12   2       35.43       34.02      1.66 o 
   6  12   2        5.81        7.94      1.74 o 
  -8  13   2        0.58       -0.96      1.21 o 
  -7  13   2        9.03        8.57      1.83 o 
  -6  13   2        4.12        6.01      1.92 o 
  -5  13   2       12.40       12.74      1.54 o 
  -4  13   2       25.74       28.41      1.69 o 
  -3  13   2       63.42       71.62      2.54 o 
  -2  13   2      105.01      110.36      5.56 o 
  -1  13   2      445.59      442.22     21.96 o 
   0  13   2        1.19       13.96      6.99 o 
   1  13   2       71.81       88.63      6.34 o 
   2  13   2       35.52       36.02      1.70 o 
   3  13   2       21.96       20.88      1.36 o 
   4  13   2       13.67       13.70      1.13 o 
   5  13   2        6.90        9.53      1.11 o 
   6  13   2        3.80        3.39      1.21 o 
  -8  14   2        3.17        3.34      1.55 o 
  -7  14   2        4.38        6.65      1.60 o 
  -6  14   2      150.48      127.57      9.15 o 
  -5  14   2       42.88       38.13      1.53 o 
  -4  14   2      155.53      152.87      2.98 o 
  -3  14   2       16.12       17.24      0.85 o 
  -2  14   2      195.70      179.71      9.21 o 
  -1  14   2        0.17        0.70      0.45 o 
   0  14   2      605.58      596.62     46.22 o 
   1  14   2       56.79       61.63      6.60 o 
   2  14   2        4.87        5.40      0.74 o 
   3  14   2       37.66       38.19      1.52 o 
   4  14   2       18.14       14.86      1.34 o 
   5  14   2        6.07        7.85      1.07 o 
   6  14   2        5.49        7.08      1.34 o 
  -7  15   2       14.45       15.98      2.01 o 
  -6  15   2       38.71       31.66      3.83 o 
  -5  15   2       16.32       19.13      1.43 o 
  -4  15   2      123.01      113.19      4.27 o 
  -3  15   2        0.21        0.24      0.42 o 
  -2  15   2       82.26       79.95      3.76 o 
  -1  15   2       47.93       40.10      1.89 o 
   0  15   2       16.81       16.93      1.32 o 
   1  15   2        3.84        4.67      0.79 o 
   2  15   2       14.59       16.09      1.74 o 
   3  15   2        0.02        0.58      0.60 o 
   4  15   2       12.37       13.69      1.34 o 
   5  15   2        0.48        1.42      0.80 o 
   6  15   2       11.38       12.67      1.54 o 
  -7  16   2       40.43       36.83      3.57 o 
  -6  16   2        3.29        4.26      1.46 o 
  -5  16   2        8.49        8.57      1.16 o 
  -4  16   2       35.65       37.48      1.36 o 
  -3  16   2        7.76       10.79      0.98 o 
  -2  16   2        1.16        1.70      0.52 o 
  -1  16   2       17.37       18.81      1.21 o 
   0  16   2        8.49       14.66      1.43 o 
   1  16   2       54.96       55.09      4.19 o 
   2  16   2        1.08        1.10      1.48 o 
   3  16   2        7.41        6.96      1.29 o 
   4  16   2        0.51       -0.26      0.86 o 
   5  16   2        0.22        0.84      0.99 o 
  -7  17   2        0.40        1.67      1.38 o 
  -6  17   2        0.11        0.31      1.16 o 
  -5  17   2       48.64       47.19      1.83 o 
  -4  17   2        3.29        3.31      0.73 o 
  -3  17   2       13.97       13.38      0.95 o 
  -2  17   2       23.58       20.55      1.48 o 
  -1  17   2        8.97       11.11      1.03 o 
   0  17   2      477.85      494.55     34.90 o 
   1  17   2       15.90       19.23      1.74 o 
   2  17   2       11.33       15.46      1.60 o 
   3  17   2        1.87        2.92      1.04 o 
   4  17   2        3.57        2.43      1.17 o 
   5  17   2        1.75        2.94      1.29 o 
  -7  18   2        0.75       -1.17      1.21 o 
  -6  18   2        0.09       -0.50      1.13 o 
  -5  18   2        2.08        2.55      0.93 o 
  -4  18   2      173.72      168.47      4.88 o 
  -3  18   2        0.16        0.38      0.55 o 
  -2  18   2        0.05        1.13      0.56 o 
  -1  18   2       10.75       13.23      0.93 o 
   0  18   2        2.03        4.49      0.96 o 
   1  18   2       25.40       28.76      1.73 o 
   2  18   2       11.60       15.82      1.66 o 
   3  18   2       14.03       17.64      1.92 o 
   4  18   2       22.31       22.22      2.10 o 
   5  18   2        4.75        6.36      1.54 o 
  -7  19   2        0.07       -0.30      1.32 o 
  -6  19   2        0.40        1.15      1.29 o 
  -5  19   2        9.22        8.44      1.29 o 
  -4  19   2        0.24        0.18      0.66 o 
  -3  19   2       15.51       16.76      1.08 o 
  -2  19   2       14.62       14.88      1.13 o 
  -1  19   2        1.06        1.73      0.62 o 
   0  19   2        0.63        0.95      0.81 o 
   1  19   2        5.16        4.69      1.74 o 
   2  19   2        0.92        4.88      1.17 o 
   3  19   2       53.22       46.96      8.19 o 
   4  19   2        5.41        6.47      1.54 o 
   5  19   2        5.44        4.86      1.54 o 
  -6  20   2        0.44       -1.26      1.13 o 
  -5  20   2       29.17       29.45      1.67 o 
  -4  20   2       33.09       34.75      1.42 o 
  -3  20   2        0.86        1.36      0.66 o 
  -2  20   2       37.38       37.03      1.91 o 
  -1  20   2      113.44      116.96      7.19 o 
   0  20   2       13.59       12.85      1.41 o 
   1  20   2        2.19        2.49      1.04 o 
   2  20   2       31.58       31.12      2.35 o 
   3  20   2        8.64        9.82      1.66 o 
   4  20   2        0.74        0.78      1.11 o 
   5  20   2        1.56        0.27      1.74 o 
  -6  21   2        0.56        0.82      1.29 o 
  -5  21   2        0.19        0.49      0.95 o 
  -4  21   2       69.66       67.83      1.87 o 
  -3  21   2        0.58       -0.42      0.79 o 
  -2  21   2       37.77       33.22      2.04 o 
  -1  21   2       19.47       21.66      1.90 o 
   0  21   2        1.40        0.73      1.02 o 
   1  21   2       27.20       22.53      3.49 o 
   2  21   2       17.55       16.89      3.40 o 
   3  21   2       11.09        9.08      1.60 o 
   4  21   2        3.24        3.09      1.41 o 
  -6  22   2        0.57       -1.57      2.09 o 
  -5  22   2        1.44        1.19      1.57 o 
  -4  22   2       15.69       24.69      3.14 o 
  -3  22   2       41.40       36.97      1.79 o 
  -2  22   2        9.58       13.38      1.48 o 
  -1  22   2        4.93        4.31      1.17 o 
   0  22   2        2.43        1.65      1.17 o 
   1  22   2        0.13       -0.27      0.92 o 
   2  22   2        8.55       10.05      1.83 o 
   3  22   2       21.11       22.05      2.22 o 
   4  22   2        0.93        0.17      1.17 o 
  -6  23   2       10.35       15.86      3.49 o 
  -5  23   2       12.86       12.07      4.27 o 
  -4  23   2       38.56       37.65      2.40 o 
  -3  23   2       15.72       16.20      1.93 o 
  -2  23   2       24.30       23.89      1.61 o 
  -1  23   2      233.40      215.30      9.60 o 
   0  23   2       20.13       23.47      1.76 o 
   1  23   2       22.38       23.52      2.15 o 
   2  23   2        1.57        2.35      1.21 o 
   3  23   2        8.59       11.19      1.92 o 
   4  23   2        2.40        2.15      1.41 o 
  -5  24   2        0.04        0.86      1.32 o 
  -4  24   2        0.64        1.32      1.42 o 
  -3  24   2       71.87       69.39      2.71 o 
  -2  24   2      134.40      131.94      4.64 o 
  -1  24   2        0.43        2.11      1.02 o 
   0  24   2        1.01        0.60      0.89 o 
   1  24   2        3.95        4.15      1.29 o 
   2  24   2        8.46        8.32      1.73 o 
   3  24   2        5.86        8.24      1.73 o 
  -5  25   2       13.93       17.93      2.88 o 
  -4  25   2        6.68        6.66      1.92 o 
  -3  25   2        9.67       10.99      2.01 o 
  -2  25   2       82.51       79.59      2.57 o 
  -1  25   2        4.88        3.99      1.22 o 
   0  25   2       24.37       23.62      2.28 o 
   1  25   2        0.12        0.11      1.05 o 
   2  25   2       13.95       13.16      1.97 o 
   3  25   2        1.73        1.05      1.23 o 
  -4  26   2        1.44        1.93      1.59 o 
  -3  26   2        0.67        0.38      1.01 o 
  -2  26   2        0.56        1.23      1.09 o 
  -1  26   2       27.92       26.46      1.84 o 
   0  26   2        1.85        1.86      1.21 o 
   1  26   2        0.76       -0.35      1.11 o 
   2  26   2        2.31        2.93      1.41 o 
  -4  27   2       12.60       15.12      2.38 o 
  -3  27   2        8.93        8.20      1.46 o 
  -2  27   2       51.46       43.09      2.17 o 
  -1  27   2        0.78       -0.15      1.27 o 
   0  27   2       10.42       13.51      2.03 o 
   1  27   2        3.63        4.26      1.54 o 
   2  27   2        3.10        2.15      1.41 o 
  -3  28   2       11.38        9.51      1.62 o 
  -2  28   2        1.20        2.10      1.19 o 
  -1  28   2        1.07        0.83      1.17 o 
   0  28   2        2.34        1.92      2.00 o 
   1  28   2        1.02        0.40      1.22 o 
  -2  29   2        9.00       10.62      1.70 o 
  -1  29   2       18.54       20.70      2.46 o 
   0  29   2        0.07       -0.65      1.17 o 
  -9   1   3        0.01        0.64      1.04 o 
  -8   1   3        1.02        0.77      1.17 o 
  -7   1   3      253.61      245.81      9.41 o 
  -6   1   3       46.32       53.51      2.34 o 
  -5   1   3        0.00       -0.64      0.54 o 
  -4   1   3       35.67       37.89      1.64 o 
  -3   1   3       35.65       34.04      1.95 o 
  -2   1   3     3312.54     3164.83    126.77 o 
  -1   1   3        6.62        7.70      0.81 o 
   0   1   3      202.62      193.55      3.35 o 
   1   1   3      160.12      174.04      2.82 o 
   2   1   3        0.35        0.80      0.43 o 
   3   1   3       10.88       14.75      0.76 o 
   4   1   3       23.78       23.42      1.42 o 
   5   1   3        0.34        0.33      0.59 o 
   6   1   3        0.03       -0.48      1.04 o 
  -9   2   3        0.18        0.43      1.14 o 
  -8   2   3        4.50        4.07      1.14 o 
  -7   2   3       81.16       79.57      2.96 o 
  -6   2   3      488.20      474.14      7.15 o 
  -5   2   3       78.44       77.17      2.34 o 
  -4   2   3       75.04       72.60      3.49 o 
  -3   2   3      144.22      154.36      3.30 o 
  -2   2   3       32.67       28.91      3.14 o 
  -1   2   3     1142.38     1034.19     28.56 o 
   0   2   3      204.59      210.46      3.39 o 
   1   2   3      474.79      398.02      3.86 o 
   2   2   3      108.99       95.02      2.07 o 
   3   2   3       48.16       42.24      1.44 o 
   4   2   3      142.90      141.08      4.18 o 
   5   2   3       24.16       22.78      1.15 o 
   6   2   3        0.13        0.02      1.39 o 
  -9   3   3        5.41        6.49      1.44 o 
  -8   3   3       16.24       18.19      1.70 o 
  -7   3   3      121.08      103.51      5.34 o 
  -6   3   3     1189.11     1145.73     44.09 o 
  -5   3   3       94.81       90.80      5.58 o 
  -4   3   3        4.02        7.04      0.79 o 
  -3   3   3     1064.04     1045.48     50.48 o 
  -2   3   3      221.87      207.61     10.41 o 
  -1   3   3        0.06       -0.63      0.42 o 
   0   3   3        0.03        0.02      0.48 o 
   1   3   3      459.48      429.70      9.06 o 
   2   3   3        8.20        7.47      0.65 o 
   3   3   3        1.46        0.78      0.48 o 
   4   3   3       19.93       26.19      1.94 o 
   5   3   3       27.99       28.95      1.79 o 
   6   3   3        2.72        2.03      1.04 o 
  -9   4   3        4.37        5.05      1.32 o 
  -8   4   3        1.03        2.24      1.10 o 
  -7   4   3       74.84       65.87      2.21 o 
  -6   4   3      272.10      268.20     11.50 o 
  -5   4   3       24.81       23.31      1.74 o 
  -4   4   3       84.42       73.68      2.21 o 
  -3   4   3      428.23      486.56     27.06 o 
  -2   4   3        1.01        1.94      0.38 o 
  -1   4   3      226.61      209.18     17.78 o 
   0   4   3     1026.60      915.74     47.58 o 
   1   4   3       20.88       21.00      1.36 o 
   2   4   3       14.16       15.53      1.05 o 
   3   4   3        0.00        0.52      0.56 o 
   4   4   3      209.35      189.91      5.38 o 
   5   4   3       34.89       34.83      1.59 o 
   6   4   3        0.00        0.96      0.80 o 
  -9   5   3        0.18       -1.18      0.94 o 
  -8   5   3        2.79        3.52      1.10 o 
  -7   5   3       64.63       57.59      2.11 o 
  -6   5   3       14.12       17.06      1.34 o 
  -5   5   3        4.68        7.20      1.04 o 
  -4   5   3      466.98      460.95     11.43 o 
  -3   5   3        4.11        7.26      0.53 o 
  -2   5   3      106.92      108.23      4.73 o 
  -1   5   3        4.65        6.10      0.79 o 
   0   5   3       42.66       28.71      2.02 o 
   1   5   3      303.37      290.66     17.69 o 
   2   5   3       78.29       76.39      4.90 o 
   3   5   3      108.45       96.60      2.74 o 
   4   5   3        0.01        1.75      1.21 o 
   5   5   3        3.31        3.03      0.91 o 
   6   5   3        3.46        3.32      0.97 o 
  -9   6   3        0.09       -0.89      1.07 o 
  -8   6   3        2.77        5.55      1.27 o 
  -7   6   3        6.28        7.49      1.27 o 
  -6   6   3       51.32       51.09      1.84 o 
  -5   6   3       49.96       41.83      1.47 o 
  -4   6   3       14.92       14.55      0.73 o 
  -3   6   3       80.77       80.13      2.46 o 
  -2   6   3       38.03       40.35      1.21 o 
  -1   6   3       14.84       14.33      0.73 o 
   0   6   3        0.01        0.87      0.46 o 
   1   6   3       11.88       10.98      1.23 o 
   2   6   3       19.58       16.28      1.49 o 
   3   6   3       22.91       19.73      1.09 o 
   4   6   3        2.90        5.65      0.95 o 
   5   6   3       18.45       22.05      1.36 o 
   6   6   3        0.02        0.68      0.97 o 
  -8   7   3        5.89        6.84      1.34 o 
  -7   7   3       23.99       22.01      1.55 o 
  -6   7   3       11.08       15.91      1.37 o 
  -5   7   3        1.30        1.15      0.59 o 
  -4   7   3       77.54       83.43      1.69 o 
  -3   7   3      240.57      203.03      7.12 o 
  -2   7   3       81.84       90.91      2.99 o 
  -1   7   3       50.87       42.31      4.04 o 
   0   7   3       10.05       15.41      1.13 o 
   1   7   3       89.87       94.97      5.47 o 
   2   7   3       10.17       11.38      0.97 o 
   3   7   3       12.10       12.60      1.21 o 
   4   7   3       34.18       23.57      1.28 o 
   5   7   3       19.89       22.30      1.45 o 
   6   7   3        7.80       12.12      1.54 o 
  -8   8   3        6.73        7.97      1.32 o 
  -7   8   3       13.39       17.44      1.85 o 
  -6   8   3        0.95        0.32      0.77 o 
  -5   8   3        2.30        5.07      0.79 o 
  -4   8   3      195.12      197.81      3.02 o 
  -3   8   3      197.78      204.15      6.70 o 
  -2   8   3      108.63      109.48      3.43 o 
  -1   8   3      180.39      168.86     11.26 o 
   0   8   3      134.02      152.45     13.58 o 
   1   8   3      143.86      127.86      8.36 o 
   2   8   3       22.39       28.18      1.57 o 
   3   8   3       73.93       70.06      2.04 o 
   4   8   3        2.13        2.66      0.85 o 
   5   8   3        3.32        3.31      0.91 o 
   6   8   3        4.84        3.41      1.17 o 
  -8   9   3        2.42        1.50      1.07 o 
  -7   9   3        0.45        0.29      0.87 o 
  -6   9   3       15.79       15.05      1.37 o 
  -5   9   3        8.95       12.97      1.10 o 
  -4   9   3       11.16       12.32      0.75 o 
  -3   9   3        0.00        1.09      0.32 o 
  -2   9   3      229.46      214.71      7.64 o 
  -1   9   3      279.53      272.01     18.75 o 
   0   9   3        3.65        6.87      1.74 o 
   1   9   3        1.87        2.06      0.59 o 
   2   9   3       35.92       39.96      2.91 o 
   3   9   3       21.83       24.79      2.21 o 
   4   9   3        0.00       -0.44      0.75 o 
   5   9   3        0.84        0.83      0.75 o 
   6   9   3        2.66        4.08      1.26 o 
  -8  10   3        0.54        0.44      1.21 o 
  -7  10   3       31.27       27.87      1.57 o 
  -6  10   3        4.01        6.12      1.06 o 
  -5  10   3        3.26        4.47      0.79 o 
  -4  10   3        0.97        0.51      0.47 o 
  -3  10   3        9.03       10.55      0.60 o 
  -2  10   3       81.81       87.32      1.92 o 
  -1  10   3       60.06       54.31      5.45 o 
   0  10   3       62.49       63.72      6.88 o 
   1  10   3      143.12      137.24      7.04 o 
   2  10   3       14.01       13.79      1.15 o 
   3  10   3       15.42       19.15      1.29 o 
   4  10   3        3.31        1.61      0.89 o 
   5  10   3        1.84        3.65      0.98 o 
  -8  11   3        0.49       -0.58      1.17 o 
  -7  11   3        2.31        3.49      1.83 o 
  -6  11   3        0.61        0.20      0.96 o 
  -5  11   3       33.63       31.20      1.73 o 
  -4  11   3      202.72      196.64      2.89 o 
  -3  11   3       27.63       30.44      1.42 o 
  -2  11   3       22.32       23.24      1.35 o 
  -1  11   3       50.54       51.80      5.58 o 
   0  11   3       52.12       51.46      5.23 o 
   1  11   3        2.61        5.76      1.03 o 
   2  11   3      242.21      240.06     13.01 o 
   3  11   3       42.55       40.63      1.68 o 
   4  11   3        2.71        1.65      0.87 o 
   5  11   3        0.02        0.41      0.75 o 
  -8  12   3        5.49        3.69      1.51 o 
  -7  12   3       20.14       19.94      2.61 o 
  -6  12   3        1.37        0.46      1.31 o 
  -5  12   3        2.85        3.03      0.96 o 
  -4  12   3        0.87        1.84      0.65 o 
  -3  12   3       34.27       31.75      2.16 o 
  -2  12   3       29.95       31.51      1.41 o 
  -1  12   3        0.75        1.96      0.63 o 
   0  12   3      150.02      181.07     19.80 o 
   1  12   3      162.48      156.67     10.52 o 
   2  12   3       56.06       56.17      2.33 o 
   3  12   3        3.51        3.44      0.87 o 
   4  12   3        4.60        5.93      1.14 o 
   5  12   3        2.24        3.40      1.07 o 
  -8  13   3        1.29        1.32      1.38 o 
  -7  13   3        0.00        0.02      1.09 o 
  -6  13   3       25.08       21.07      1.78 o 
  -5  13   3        7.39        7.62      1.34 o 
  -4  13   3       76.88       74.77      1.93 o 
  -3  13   3       27.01       26.35      1.13 o 
  -2  13   3       14.01       15.00      1.41 o 
  -1  13   3      612.32      605.69     51.97 o 
   0  13   3       30.76       29.68      3.75 o 
   1  13   3        6.46        6.42      1.11 o 
   2  13   3       23.31       24.51      1.28 o 
   3  13   3       78.71       72.42      3.88 o 
   4  13   3        6.56        4.56      1.04 o 
   5  13   3       10.82       10.35      1.44 o 
  -8  14   3       10.89       11.07      2.01 o 
  -7  14   3        3.51        4.63      2.09 o 
  -6  14   3        0.31        0.91      1.00 o 
  -5  14   3        0.01        0.07      0.84 o 
  -4  14   3       45.31       47.77      1.85 o 
  -3  14   3       61.78       65.26      3.67 o 
  -2  14   3      158.63      151.99      9.01 o 
  -1  14   3       27.93       30.01      3.07 o 
   0  14   3      337.32      338.48     36.85 o 
   1  14   3      148.58      120.92     17.08 o 
   2  14   3        3.17        3.15      1.04 o 
   3  14   3        2.76        4.47      0.96 o 
   4  14   3       18.65       16.98      1.50 o 
   5  14   3        0.61        0.98      1.00 o 
  -7  15   3       33.33       29.02      2.21 o 
  -6  15   3        0.97        1.28      1.17 o 
  -5  15   3        7.71        7.04      1.38 o 
  -4  15   3        7.96       11.60      1.58 o 
  -3  15   3       60.90       63.25      2.82 o 
  -2  15   3       87.84       86.94      4.78 o 
  -1  15   3       76.41       79.28      8.17 o 
   0  15   3       13.41       18.04      2.94 o 
   1  15   3       12.85       13.80      3.05 o 
   2  15   3       10.89       11.57      1.54 o 
   3  15   3        0.03       -0.96      0.86 o 
   4  15   3        5.19        7.13      1.54 o 
   5  15   3        0.37       -0.70      1.17 o 
  -7  16   3        1.88        1.07      1.25 o 
  -6  16   3       25.69       24.89      1.88 o 
  -5  16   3       17.60       16.23      1.84 o 
  -4  16   3        2.77        4.12      0.92 o 
  -3  16   3      100.69       99.87      5.28 o 
  -2  16   3      142.15      146.50      8.98 o 
  -1  16   3        0.18        1.17      0.85 o 
   0  16   3       22.76       21.65      2.29 o 
   1  16   3       14.99       10.59      2.79 o 
   2  16   3       28.31       25.36      2.61 o 
   3  16   3        1.66        1.34      1.04 o 
   4  16   3        1.19        0.35      1.11 o 
   5  16   3        9.70       10.92      1.91 o 
  -7  17   3        0.59        0.25      1.34 o 
  -6  17   3       11.32       14.68      2.18 o 
  -5  17   3        1.12        2.65      1.16 o 
  -4  17   3      100.00       97.58      2.44 o 
  -3  17   3       85.55       91.88      5.97 o 
  -2  17   3      106.00       94.61      5.74 o 
  -1  17   3      374.98      349.41     20.01 o 
   0  17   3       35.05       28.89      1.65 o 
   1  17   3       12.17       11.44      1.54 o 
   2  17   3        3.96        4.97      1.36 o 
   3  17   3       38.38       33.06      4.18 o 
   4  17   3        1.83        1.66      1.21 o 
  -7  18   3        6.70        7.16      2.61 o 
  -6  18   3        0.34        0.96      1.19 o 
  -5  18   3       37.44       34.43      2.26 o 
  -4  18   3        0.01        0.19      0.78 o 
  -3  18   3      286.04      278.21     14.74 o 
  -2  18   3       48.58       47.45      2.16 o 
  -1  18   3       42.95       41.16      1.96 o 
   0  18   3       40.49       37.06      3.15 o 
   1  18   3        9.70       10.77      2.00 o 
   2  18   3       66.56       53.46      8.98 o 
   3  18   3       23.35       22.66      2.01 o 
   4  18   3        0.08        0.03      1.17 o 
  -7  19   3        0.48        0.69      1.46 o 
  -6  19   3        5.76        4.69      1.57 o 
  -5  19   3       49.61       41.75      3.14 o 
  -4  19   3        9.37       10.12      1.27 o 
  -3  19   3       84.40       89.69      4.78 o 
  -2  19   3        0.03       -0.13      0.74 o 
  -1  19   3      127.91      116.23      7.30 o 
   0  19   3       57.67       47.52      3.85 o 
   1  19   3        4.55        4.42      1.29 o 
   2  19   3        8.39        9.49      1.66 o 
   3  19   3        0.45        0.56      1.04 o 
   4  19   3        4.36        3.31      1.48 o 
  -6  20   3       52.46       38.75      3.22 o 
  -5  20   3        0.01        0.21      1.16 o 
  -4  20   3       25.12       27.63      1.59 o 
  -3  20   3       18.67       22.09      1.69 o 
  -2  20   3      163.32      158.10      7.32 o 
  -1  20   3       40.78       44.00      2.14 o 
   0  20   3        9.79        8.92      1.28 o 
   1  20   3       20.04       18.72      2.18 o 
   2  20   3        9.75        9.85      1.73 o 
   3  20   3        0.63        1.92      1.23 o 
   4  20   3        0.27        0.15      1.17 o 
  -6  21   3        1.69        2.27      1.74 o 
  -5  21   3        1.03        0.76      1.19 o 
  -4  21   3       27.23       26.10      1.56 o 
  -3  21   3       28.14       34.59      1.48 o 
  -2  21   3      204.34      208.77      7.52 o 
  -1  21   3       16.05       18.03      1.36 o 
   0  21   3        2.69        2.06      1.05 o 
   1  21   3        0.74        2.27      1.17 o 
   2  21   3        0.38       -0.24      0.96 o 
   3  21   3        1.45        1.72      1.21 o 
  -6  22   3        0.11       -1.17      1.25 o 
  -5  22   3        0.31       -0.21      1.16 o 
  -4  22   3        9.26       13.13      1.83 o 
  -3  22   3        2.18        5.47      1.20 o 
  -2  22   3       45.70       45.35      4.12 o 
  -1  22   3        9.71        9.36      1.43 o 
   0  22   3       56.14       53.12      4.73 o 
   1  22   3       27.95       24.27      3.31 o 
   2  22   3        0.97        0.61      1.23 o 
   3  22   3        3.96        4.18      1.48 o 
  -5  23   3       19.85       17.95      3.66 o 
  -4  23   3        5.47        9.48      1.93 o 
  -3  23   3        1.95        1.06      1.01 o 
  -2  23   3        5.12       10.80      1.48 o 
  -1  23   3       18.93       19.40      1.80 o 
   0  23   3       43.15       40.53      3.72 o 
   1  23   3        2.74        2.13      1.39 o 
   2  23   3        1.12        0.96      1.21 o 
   3  23   3        0.93        2.61      1.41 o 
  -5  24   3        0.26       -0.17      2.27 o 
  -4  24   3        2.73        2.13      1.51 o 
  -3  24   3        1.38        3.41      1.16 o 
  -2  24   3       14.81       15.27      1.69 o 
  -1  24   3       10.30        9.01      1.46 o 
   0  24   3       10.13        9.78      1.78 o 
   1  24   3        3.23        3.11      1.34 o 
   2  24   3        6.07        6.54      1.73 o 
  -4  25   3        0.70       -0.02      1.66 o 
  -3  25   3        5.24        7.19      1.71 o 
  -2  25   3        0.00        1.14      1.10 o 
  -1  25   3       19.47       20.04      3.49 o 
   0  25   3        2.57        4.18      1.54 o 
   1  25   3        0.33       -0.58      1.00 o 
   2  25   3        0.18       -0.50      1.17 o 
  -4  26   3        1.47        2.84      1.71 o 
  -3  26   3        0.31        0.22      1.02 o 
  -2  26   3        0.51        0.56      1.10 o 
  -1  26   3        0.73        0.68      1.10 o 
   0  26   3        0.21       -0.88      1.13 o 
   1  26   3       12.84       14.29      2.88 o 
  -3  27   3        0.00       -0.30      1.05 o 
  -2  27   3        0.68        1.08      1.15 o 
  -1  27   3       14.96       18.84      2.00 o 
   0  27   3        7.42        8.57      1.88 o 
  -1  28   3        6.34        8.00      1.58 o 
  -9   0   4        0.29        0.00      1.74 o 
  -8   0   4        2.98        3.49      1.92 o 
  -7   0   4       45.51       43.40      3.14 o 
  -6   0   4      333.85      303.61      7.15 o 
  -5   0   4      505.14      472.67      8.19 o 
  -4   0   4       13.65       13.42      1.57 o 
  -3   0   4       86.25       90.59      6.71 o 
  -2   0   4      288.04      275.52      4.10 o 
  -1   0   4       54.10       43.59      1.73 o 
   0   0   4      241.69      214.54     12.11 o 
   1   0   4       41.06       38.61      1.85 o 
   2   0   4       42.63       39.06      1.97 o 
   3   0   4      128.48      109.85      5.05 o 
   4   0   4        0.44        3.14      1.07 o 
   5   0   4       20.90       18.50      1.69 o 
  -9   1   4        0.46        0.05      1.18 o 
  -8   1   4        0.24       -0.69      1.31 o 
  -7   1   4        8.00       10.33      2.44 o 
  -6   1   4        1.39        2.52      1.66 o 
  -5   1   4       21.90       23.75      1.54 o 
  -4   1   4       16.65       16.97      2.27 o 
  -3   1   4       60.49       65.60      2.46 o 
  -2   1   4       48.18       45.50      1.13 o 
  -1   1   4        4.29        5.88      0.57 o 
   0   1   4      156.38      148.69      2.58 o 
   1   1   4        1.94        1.16      0.49 o 
   2   1   4       31.43       29.01      1.24 o 
   3   1   4       13.07       19.03      1.50 o 
   4   1   4       66.07       61.60      1.61 o 
   5   1   4        1.83        1.63      0.81 o 
  -9   2   4        0.60        0.81      1.10 o 
  -8   2   4        6.29        9.06      1.73 o 
  -7   2   4      128.51      123.04      3.63 o 
  -6   2   4       30.33       36.18      2.10 o 
  -5   2   4      115.75      119.16      5.93 o 
  -4   2   4       67.82       68.21      1.56 o 
  -3   2   4       37.29       37.65      2.26 o 
  -2   2   4        0.09        1.08      0.70 o 
  -1   2   4       83.54       85.95      1.88 o 
   0   2   4        0.77       -0.39      0.56 o 
   1   2   4        0.28       -0.31      0.53 o 
   2   2   4        0.41       -0.75      0.63 o 
   3   2   4        9.77        7.67      0.89 o 
   4   2   4        0.02        1.77      1.08 o 
   5   2   4       13.21        8.77      1.08 o 
  -9   3   4        1.01        1.02      1.16 o 
  -8   3   4        0.01       -0.38      0.83 o 
  -7   3   4       78.34       82.21      4.10 o 
  -6   3   4      297.79      282.36     11.24 o 
  -5   3   4      101.36       95.32      4.79 o 
  -4   3   4        6.82       10.16      0.88 o 
  -3   3   4      194.60      187.95      7.68 o 
  -2   3   4       79.44       71.47      8.28 o 
  -1   3   4      246.13      213.73     10.54 o 
   0   3   4       12.97       11.96      1.31 o 
   1   3   4       12.31       10.50      1.04 o 
   2   3   4        0.29       -0.46      0.59 o 
   3   3   4        2.97        3.47      1.00 o 
   4   3   4        1.84        1.82      0.76 o 
   5   3   4        3.19        2.68      0.85 o 
  -8   4   4        4.29        5.05      1.24 o 
  -7   4   4        0.64        2.29      1.17 o 
  -6   4   4      400.28      400.03     14.73 o 
  -5   4   4        1.36        2.09      0.84 o 
  -4   4   4        0.04        0.34      0.46 o 
  -3   4   4       42.01       40.57      2.19 o 
  -2   4   4      118.10       91.49      8.02 o 
  -1   4   4      148.02      132.08      9.85 o 
   0   4   4        0.93        0.87      1.05 o 
   1   4   4      103.17       95.46      4.97 o 
   2   4   4       39.46       35.65      3.92 o 
   3   4   4       11.95       14.01      1.40 o 
   4   4   4       30.19       25.57      1.31 o 
   5   4   4        0.01        1.01      0.73 o 
  -8   5   4        2.74        2.79      1.04 o 
  -7   5   4       14.86       16.46      1.57 o 
  -6   5   4       12.76       19.05      1.78 o 
  -5   5   4       73.84       76.55      3.22 o 
  -4   5   4       16.14       14.25      0.89 o 
  -3   5   4        5.01        6.48      0.62 o 
  -2   5   4       70.95       64.81      5.93 o 
  -1   5   4        1.79        2.90      0.79 o 
   0   5   4       51.50       47.00      3.40 o 
   1   5   4       50.21       54.04      5.05 o 
   2   5   4       70.31       62.77      2.46 o 
   3   5   4       27.74       27.90      1.54 o 
   4   5   4       15.80       17.67      1.99 o 
   5   5   4        0.11        0.29      0.72 o 
  -8   6   4        4.07        3.94      1.22 o 
  -7   6   4       48.88       40.49      1.84 o 
  -6   6   4        2.61        4.05      1.26 o 
  -5   6   4        1.98        3.31      0.92 o 
  -4   6   4       61.79       54.78      1.48 o 
  -3   6   4      170.97      166.45      6.87 o 
  -2   6   4       16.93       15.02      1.31 o 
  -1   6   4       56.07       51.48      2.82 o 
   0   6   4        9.17        8.52      1.31 o 
   1   6   4       32.58       27.07      1.66 o 
   2   6   4        2.32        4.57      1.11 o 
   3   6   4       17.83       19.22      1.49 o 
   4   6   4        1.55        1.62      1.00 o 
   5   6   4        5.56        4.06      1.27 o 
  -8   7   4        0.77        0.18      0.95 o 
  -7   7   4        9.14       10.30      1.40 o 
  -6   7   4       32.21       34.82      1.64 o 
  -5   7   4       44.68       44.88      1.63 o 
  -4   7   4       15.84       15.47      0.89 o 
  -3   7   4        3.46        4.14      0.52 o 
  -2   7   4      358.22      323.98     20.09 o 
  -1   7   4       17.15       17.93      1.24 o 
   0   7   4      121.17      113.91      8.54 o 
   1   7   4       23.21       22.57      1.60 o 
   2   7   4        0.57        1.27      0.92 o 
   3   7   4        4.17        6.63      1.11 o 
   4   7   4       15.40       19.02      1.70 o 
   5   7   4        0.71        0.40      0.96 o 
  -8   8   4        0.05       -0.49      0.97 o 
  -7   8   4       26.74       28.03      1.63 o 
  -6   8   4       68.97       61.64      2.07 o 
  -5   8   4      152.86      144.26      4.22 o 
  -4   8   4        9.24       11.10      0.91 o 
  -3   8   4       94.64       93.52      3.18 o 
  -2   8   4       12.71       15.06      1.37 o 
  -1   8   4      208.70      192.32     14.48 o 
   0   8   4      209.81      195.96     21.87 o 
   1   8   4      143.40      128.23     12.20 o 
   2   8   4        2.74        1.79      0.92 o 
   3   8   4        0.17        0.10      0.73 o 
   4   8   4        1.36        3.25      1.11 o 
   5   8   4       27.29       22.76      2.36 o 
  -8   9   4       10.95       14.78      2.01 o 
  -7   9   4       25.69       23.34      1.91 o 
  -6   9   4      194.96      192.13      5.12 o 
  -5   9   4       33.92       36.30      1.53 o 
  -4   9   4        1.22        1.22      0.52 o 
  -3   9   4       73.30       70.97      2.44 o 
  -2   9   4      277.68      256.80     19.41 o 
  -1   9   4       10.34       12.66      1.21 o 
   0   9   4      186.80      161.33     17.17 o 
   1   9   4        1.85        3.83      1.04 o 
   2   9   4        1.31        1.16      0.92 o 
   3   9   4        0.81        0.08      0.77 o 
   4   9   4       15.26       16.26      1.60 o 
  -8  10   4        0.78       -0.42      1.17 o 
  -7  10   4       28.09       22.02      1.91 o 
  -6  10   4      151.48      136.13      3.82 o 
  -5  10   4        6.14        6.57      1.29 o 
  -4  10   4       89.29       92.15      3.71 o 
  -3  10   4        1.44        1.01      0.46 o 
  -2  10   4      444.89      432.40     20.86 o 
  -1  10   4        8.54       10.90      1.30 o 
   0  10   4        1.10        0.90      0.84 o 
   1  10   4       20.03       20.08      2.96 o 
   2  10   4        5.03        4.06      1.17 o 
   3  10   4        0.02        0.21      0.77 o 
   4  10   4       11.33       12.72      1.50 o 
  -8  11   4        2.01        2.65      1.83 o 
  -7  11   4        5.43        4.41      1.46 o 
  -6  11   4       33.32       26.95      1.96 o 
  -5  11   4        0.13        1.09      0.92 o 
  -4  11   4       12.20       15.24      1.62 o 
  -3  11   4       91.58       83.67      4.53 o 
  -2  11   4        1.25        1.98      0.58 o 
  -1  11   4      193.93      175.63     13.86 o 
   0  11   4        0.06       -0.57      0.67 o 
   1  11   4       46.04       39.10      3.14 o 
   2  11   4        5.78        5.49      1.29 o 
   3  11   4        6.88        5.05      1.10 o 
   4  11   4        5.73        8.86      1.37 o 
  -8  12   4        1.67        0.36      1.29 o 
  -7  12   4       12.50       11.47      1.84 o 
  -6  12   4        1.19        0.52      1.48 o 
  -5  12   4        0.31        0.05      0.84 o 
  -4  12   4       24.32       21.07      1.47 o 
  -3  12   4      186.45      183.57     12.18 o 
  -2  12   4        4.20        3.25      0.67 o 
  -1  12   4       84.67       91.36      7.80 o 
   0  12   4        0.30        0.17      0.74 o 
   1  12   4       19.36       20.09      1.66 o 
   2  12   4       39.32       27.87      2.53 o 
   3  12   4        7.97       14.63      1.47 o 
   4  12   4        0.46        1.14      1.09 o 
  -8  13   4       10.67       11.97      2.05 o 
  -7  13   4        0.80        1.59      1.29 o 
  -6  13   4       31.59       31.79      2.08 o 
  -5  13   4       13.73       11.48      1.59 o 
  -4  13   4        0.78        0.35      0.65 o 
  -3  13   4        3.38        4.51      0.83 o 
  -2  13   4        4.95        4.51      0.79 o 
  -1  13   4       15.79       21.56      1.41 o 
   0  13   4       40.32       34.29      5.23 o 
   1  13   4        3.29        1.92      0.99 o 
   2  13   4       21.66       19.25      1.84 o 
   3  13   4        0.23       -0.44      0.99 o 
   4  13   4        2.36        0.70      1.23 o 
  -7  14   4        0.35       -1.22      1.11 o 
  -6  14   4        8.29        9.42      1.92 o 
  -5  14   4       82.15       78.93      4.79 o 
  -4  14   4        5.95        9.82      1.22 o 
  -3  14   4      152.98      146.04     10.77 o 
  -2  14   4      165.59      168.39     10.79 o 
  -1  14   4      172.59      170.93     19.40 o 
   0  14   4        1.57        0.52      1.22 o 
   1  14   4        0.45        1.06      0.92 o 
   2  14   4        5.32        3.12      1.17 o 
   3  14   4        1.93        5.32      1.48 o 
   4  14   4        0.38        1.23      1.29 o 
  -7  15   4        9.18       10.01      3.66 o 
  -6  15   4       19.95       22.67      2.18 o 
  -5  15   4        0.01        0.47      1.04 o 
  -4  15   4        0.06        0.18      0.71 o 
  -3  15   4        2.31        4.80      0.96 o 
  -2  15   4      875.53      888.08     62.49 o 
  -1  15   4       11.13       14.33      1.77 o 
   0  15   4       10.74       11.10      1.83 o 
   1  15   4        2.63        2.85      1.09 o 
   2  15   4        0.48        0.96      1.11 o 
   3  15   4       19.95       25.12      2.18 o 
   4  15   4        1.42        0.61      1.29 o 
  -7  16   4        7.78        8.55      1.88 o 
  -6  16   4        3.82        4.87      1.42 o 
  -5  16   4       13.26       14.89      3.22 o 
  -4  16   4        7.18       12.65      1.41 o 
  -3  16   4        4.54        7.36      1.08 o 
  -2  16   4      223.18      231.08     20.00 o 
  -1  16   4       16.79       21.74      1.67 o 
   0  16   4       14.93       18.18      2.18 o 
   1  16   4       25.50       21.69      1.96 o 
   2  16   4        3.89        3.03      1.29 o 
   3  16   4        1.22        0.52      1.23 o 
  -7  17   4        3.59        4.78      1.63 o 
  -6  17   4        6.38        8.63      1.76 o 
  -5  17   4        8.22        5.71      1.48 o 
  -4  17   4       28.73       26.00      1.86 o 
  -3  17   4        1.52        1.24      0.66 o 
  -2  17   4       18.18       19.17      1.91 o 
  -1  17   4       22.34       24.72      2.05 o 
   0  17   4        0.01       -1.13      0.86 o 
   1  17   4        5.89        6.14      1.46 o 
   2  17   4       12.84       13.54      1.91 o 
   3  17   4        1.30        1.66      1.23 o 
  -7  18   4        5.26        6.32      2.88 o 
  -6  18   4       19.73       20.54      2.30 o 
  -5  18   4        5.55        6.24      1.55 o 
  -4  18   4        6.03        7.16      1.17 o 
  -3  18   4        2.12        4.11      0.84 o 
  -2  18   4        0.01       -0.90      0.60 o 
  -1  18   4       14.61       21.87      3.31 o 
   0  18   4        7.68       11.84      1.71 o 
   1  18   4        0.26        0.26      0.99 o 
   2  18   4        1.61        0.59      1.17 o 
   3  18   4        2.00        0.92      1.22 o 
  -6  19   4        0.40        0.60      1.83 o 
  -5  19   4        2.49        2.66      1.48 o 
  -4  19   4        4.88        5.80      1.38 o 
  -3  19   4        9.41       11.24      1.13 o 
  -2  19   4        0.76       -0.11      0.67 o 
  -1  19   4      138.97      131.21     11.52 o 
   0  19   4       19.95       17.10      1.97 o 
   1  19   4        4.19        3.55      1.29 o 
   2  19   4       22.79       19.21      3.31 o 
   3  19   4        1.91        1.58      1.41 o 
  -6  20   4        0.47       -0.25      1.31 o 
  -5  20   4        5.16        3.73      1.45 o 
  -4  20   4        0.01        0.74      0.91 o 
  -3  20   4        0.27        0.83      0.72 o 
  -2  20   4        0.11       -0.30      0.68 o 
  -1  20   4        8.69        7.74      1.19 o 
   0  20   4        4.75        4.00      1.41 o 
   1  20   4        0.99        0.52      2.35 o 
   2  20   4        0.46        0.96      1.23 o 
  -6  21   4        0.12       -0.20      1.35 o 
  -5  21   4        1.30        1.26      1.32 o 
  -4  21   4       17.87       24.63      2.70 o 
  -3  21   4        1.50        1.51      0.79 o 
  -2  21   4       15.64       15.58      2.04 o 
  -1  21   4        3.29        4.46      1.08 o 
   0  21   4        1.71        2.76      1.25 o 
   1  21   4       10.78        9.25      1.71 o 
   2  21   4        0.92        1.00      1.29 o 
  -5  22   4        0.98        0.75      1.29 o 
  -4  22   4        0.88        0.34      0.91 o 
  -3  22   4        0.66        0.50      0.76 o 
  -2  22   4       14.55       17.67      1.68 o 
  -1  22   4       10.91       10.09      1.48 o 
   0  22   4       19.88       19.17      2.21 o 
   1  22   4        0.01        0.19      1.09 o 
   2  22   4        0.00        0.97      1.29 o 
  -5  23   4        3.69        2.98      1.48 o 
  -4  23   4       15.02       14.35      1.70 o 
  -3  23   4       14.32       17.79      1.48 o 
  -2  23   4        3.66        5.98      1.36 o 
  -1  23   4       15.90       20.17      3.75 o 
   0  23   4        3.42        0.97      1.25 o 
   1  23   4        0.09        0.76      1.92 o 
  -4  24   4        0.01       -0.31      1.46 o 
  -3  24   4        0.06        0.96      1.05 o 
  -2  24   4        1.87        4.82      1.33 o 
  -1  24   4       14.88       16.68      2.21 o 
   0  24   4        0.10        0.59      1.16 o 
  -3  25   4        0.34       -0.85      1.05 o 
  -2  25   4        0.50       -0.54      1.04 o 
  -1  25   4        5.06        3.67      1.51 o 
   0  25   4        6.68        7.48      1.78 o 
  -8   1   5        0.13       -0.37      1.17 o 
  -7   1   5        4.67        8.13      1.60 o 
  -6   1   5       38.78       39.35      2.03 o 
  -5   1   5        8.14        7.29      1.17 o 
  -4   1   5        0.02        0.14      0.67 o 
  -3   1   5       15.62       14.15      0.80 o 
  -2   1   5       78.93       67.50      1.82 o 
  -1   1   5       68.88       63.88      1.66 o 
   0   1   5       36.56       35.40      1.37 o 
   1   1   5       24.21       20.52      1.31 o 
   2   1   5        3.40        2.73      0.80 o 
   3   1   5        4.79        5.69      1.00 o 
   4   1   5        0.06       -0.84      0.87 o 
  -8   2   5        0.01        0.32      1.17 o 
  -7   2   5       11.18       13.50      1.78 o 
  -6   2   5        0.00        0.28      1.05 o 
  -5   2   5       98.29       95.29      2.89 o 
  -4   2   5        7.78        9.33      1.23 o 
  -3   2   5        1.64        3.18      0.52 o 
  -2   2   5      144.65      123.91      3.08 o 
  -1   2   5       60.92       63.50      4.75 o 
   0   2   5        2.83        2.86      0.74 o 
   1   2   5       16.88       18.24      1.19 o 
   2   2   5       12.20       12.53      1.15 o 
   3   2   5        0.12       -1.10      0.73 o 
   4   2   5        0.01        0.23      0.91 o 
  -8   3   5        3.76        3.66      2.00 o 
  -7   3   5       10.50       11.05      1.60 o 
  -6   3   5       38.24       38.27      2.10 o 
  -5   3   5       16.65       17.13      1.46 o 
  -4   3   5       24.27       20.60      1.41 o 
  -3   3   5       15.58       17.03      1.06 o 
  -2   3   5       56.36       48.23      2.03 o 
  -1   3   5       91.52       80.04      2.65 o 
   0   3   5       49.68       52.35      2.35 o 
   1   3   5        1.92        2.01      1.04 o 
   2   3   5        0.43        0.41      0.73 o 
   3   3   5        2.35        0.57      0.89 o 
   4   3   5        0.07       -0.39      0.92 o 
  -8   4   5        5.17        5.87      1.34 o 
  -7   4   5       29.69       31.36      2.27 o 
  -6   4   5        6.53        7.36      1.36 o 
  -5   4   5        0.29       -0.01      0.71 o 
  -4   4   5       93.83       97.78      2.83 o 
  -3   4   5        8.61        8.81      0.82 o 
  -2   4   5      200.75      170.98     15.08 o 
  -1   4   5        5.73        4.27      1.17 o 
   0   4   5       70.73       73.43      4.36 o 
   1   4   5        2.06        3.35      1.17 o 
   2   4   5        0.30       -0.78      1.05 o 
   3   4   5        3.86        4.30      1.11 o 
   4   4   5        1.18        2.71      1.14 o 
  -8   5   5        0.01       -0.48      1.00 o 
  -7   5   5       27.07       22.99      1.65 o 
  -6   5   5       13.31       19.69      1.84 o 
  -5   5   5       54.88       60.85      2.40 o 
  -4   5   5       34.19       37.26      1.84 o 
  -3   5   5       27.13       23.80      1.56 o 
  -2   5   5      106.27      106.92      6.62 o 
  -1   5   5       77.95       66.33      5.75 o 
   0   5   5       47.67       46.71      4.27 o 
   1   5   5        2.13        1.79      1.04 o 
   2   5   5        2.55        2.88      1.17 o 
   3   5   5        2.60        2.27      1.36 o 
  -8   6   5        3.99        4.26      1.23 o 
  -7   6   5        0.29        0.15      0.86 o 
  -6   6   5      154.26      137.17      6.94 o 
  -5   6   5       88.45       87.81      2.83 o 
  -4   6   5       94.89       85.75      2.63 o 
  -3   6   5        2.85        4.84      0.68 o 
  -2   6   5       62.00       56.47      2.05 o 
  -1   6   5       46.21       40.38      2.88 o 
   0   6   5        7.77       10.70      1.48 o 
   1   6   5        2.65        3.48      1.17 o 
   2   6   5       31.72       30.19      6.01 o 
   3   6   5        8.10       10.01      1.78 o 
  -8   7   5        9.28       12.10      2.08 o 
  -7   7   5        0.88        1.57      1.04 o 
  -6   7   5       16.82       13.37      1.39 o 
  -5   7   5      231.15      209.53      3.51 o 
  -4   7   5        0.36        1.42      0.76 o 
  -3   7   5       32.04       28.64      1.68 o 
  -2   7   5       35.04       32.92      2.26 o 
  -1   7   5       58.46       54.07      3.49 o 
   0   7   5        2.37        3.17      1.04 o 
   1   7   5       24.40       22.33      1.73 o 
   2   7   5        0.28        0.28      0.96 o 
   3   7   5        3.24        6.60      1.60 o 
  -8   8   5       28.66       30.96      2.34 o 
  -7   8   5       32.58       30.37      2.27 o 
  -6   8   5       12.97       13.00      4.18 o 
  -5   8   5        5.17        4.05      1.02 o 
  -4   8   5       21.59       21.84      1.22 o 
  -3   8   5       21.85       19.66      1.26 o 
  -2   8   5       86.89       81.21      8.55 o 
  -1   8   5       11.93       14.93      3.40 o 
   0   8   5       12.75       16.41      1.83 o 
   1   8   5        4.01        2.59      1.17 o 
   2   8   5        7.92        8.54      1.60 o 
   3   8   5        0.31        1.74      1.23 o 
  -8   9   5        0.62        3.50      1.59 o 
  -7   9   5       31.82       33.01      2.28 o 
  -6   9   5       18.09       20.21      2.88 o 
  -5   9   5       97.13       76.51      3.31 o 
  -4   9   5       53.00       52.46      1.84 o 
  -3   9   5       11.15       15.10      1.14 o 
  -2   9   5      252.58      231.95     18.74 o 
  -1   9   5        8.18        7.65      1.92 o 
   0   9   5       24.37       20.93      1.78 o 
   1   9   5        0.02        0.28      0.96 o 
   2   9   5        2.45        1.10      1.09 o 
   3   9   5       20.10       24.11      3.83 o 
  -8  10   5        0.12       -1.00      1.13 o 
  -7  10   5        3.66        1.94      1.29 o 
  -6  10   5       28.86       25.28      2.03 o 
  -5  10   5       12.21       13.56      1.84 o 
  -4  10   5       29.45       30.41      1.91 o 
  -3  10   5       21.27       21.30      1.26 o 
  -2  10   5      261.45      274.20     22.30 o 
  -1  10   5        0.00        0.35      0.87 o 
   0  10   5        4.42        4.98      1.21 o 
   1  10   5       54.85       47.29      5.23 o 
   2  10   5        0.98        0.91      1.04 o 
   3  10   5        0.40        1.32      1.21 o 
  -7  11   5        7.45        6.25      1.71 o 
  -6  11   5        3.93        3.09      1.29 o 
  -5  11   5        2.94        4.38      1.29 o 
  -4  11   5       36.66       30.55      2.86 o 
  -3  11   5       57.22       53.38      3.55 o 
  -2  11   5       56.68       51.37      4.32 o 
  -1  11   5      102.23       89.28     10.54 o 
   0  11   5        2.92        2.77      1.09 o 
   1  11   5        0.05        2.54      1.09 o 
   2  11   5        0.01        1.05      1.11 o 
   3  11   5        0.08       -0.35      1.17 o 
  -7  12   5       10.78       10.17      1.91 o 
  -6  12   5       71.84       70.59      3.57 o 
  -5  12   5       34.38       27.43      2.03 o 
  -4  12   5       15.81       18.28      1.48 o 
  -3  12   5       18.20       20.63      1.20 o 
  -2  12   5       14.54       16.54      2.26 o 
  -1  12   5       59.52       59.01      7.67 o 
   0  12   5        0.22       -0.24      0.87 o 
   1  12   5        0.11        0.35      1.05 o 
   2  12   5        4.68        3.57      1.36 o 
   3  12   5        8.79        9.85      1.85 o 
  -7  13   5       14.01       15.76      2.18 o 
  -6  13   5        0.69        0.85      1.13 o 
  -5  13   5       28.88       24.89      3.31 o 
  -4  13   5        1.85        1.36      0.84 o 
  -3  13   5        0.38       -0.22      0.59 o 
  -2  13   5        0.10       -0.11      0.79 o 
  -1  13   5      156.22      146.79     21.70 o 
   0  13   5       16.43       16.32      2.79 o 
   1  13   5        0.58        0.57      1.00 o 
   2  13   5        1.35        2.53      1.36 o 
  -7  14   5        9.44       13.99      2.21 o 
  -6  14   5       31.21       24.72      2.21 o 
  -5  14   5        3.48        2.41      1.16 o 
  -4  14   5        0.92        0.25      0.84 o 
  -3  14   5        9.96       13.02      1.64 o 
  -2  14   5        1.07       -0.13      0.68 o 
  -1  14   5       54.27       45.40      4.18 o 
   0  14   5       14.58       15.51      1.91 o 
   1  14   5        6.36        4.85      1.41 o 
   2  14   5       13.21        9.12      1.78 o 
  -7  15   5       10.40       13.00      3.05 o 
  -6  15   5       13.86       17.30      3.49 o 
  -5  15   5       10.54       10.71      2.18 o 
  -4  15   5       12.46       13.85      1.46 o 
  -3  15   5       22.39       24.99      1.91 o 
  -2  15   5        4.63        6.04      0.98 o 
  -1  15   5       15.96       16.32      1.96 o 
   0  15   5        8.93        8.19      1.66 o 
   1  15   5        1.02        1.01      1.09 o 
   2  15   5        1.98        1.05      1.29 o 
  -6  16   5       10.50       10.55      2.27 o 
  -5  16   5        5.74        7.57      1.63 o 
  -4  16   5        6.40        7.26      1.26 o 
  -3  16   5        1.28        2.90      0.84 o 
  -2  16   5       15.21       21.54      2.60 o 
  -1  16   5        0.99        0.62      1.04 o 
   0  16   5        0.70        1.54      1.13 o 
   1  16   5        8.47        6.75      1.59 o 
   2  16   5        1.15       -0.24      1.17 o 
  -6  17   5        7.93       10.10      2.88 o 
  -5  17   5        0.99        1.36      1.16 o 
  -4  17   5        2.56        1.89      0.99 o 
  -3  17   5        0.38        0.36      0.69 o 
  -2  17   5        0.16        0.65      0.81 o 
  -1  17   5        2.31        2.86      1.25 o 
   0  17   5        0.98        0.71      1.04 o 
   1  17   5        5.63        7.07      1.73 o 
   2  17   5        0.67        0.26      1.23 o 
  -6  18   5        5.28        5.45      1.67 o 
  -5  18   5        0.21       -0.29      1.13 o 
  -4  18   5        0.47        0.37      1.00 o 
  -3  18   5        0.42        0.60      0.76 o 
  -2  18   5        5.33        5.54      1.12 o 
  -1  18   5        3.84        4.69      1.66 o 
   0  18   5        2.82        4.89      1.51 o 
   1  18   5        0.07       -0.61      1.11 o 
  -5  19   5        4.52        6.11      2.61 o 
  -4  19   5        0.30        1.05      1.01 o 
  -3  19   5        3.22        3.24      0.94 o 
  -2  19   5       16.16       18.88      1.88 o 
  -1  19   5        8.83       10.52      1.84 o 
   0  19   5        3.25        3.26      1.34 o 
   1  19   5        0.78        0.49      1.92 o 
  -5  20   5        3.42        3.96      1.67 o 
  -4  20   5        1.01        2.39      1.12 o 
  -3  20   5       18.31       19.26      3.57 o 
  -2  20   5        6.71        7.66      1.31 o 
  -1  20   5        1.95        3.18      1.39 o 
   0  20   5        1.20        2.40      1.38 o 
  -4  21   5        0.08       -0.38      1.04 o 
  -3  21   5        0.76        0.65      0.83 o 
  -2  21   5        0.26        0.56      0.88 o 
  -1  21   5        5.79        6.69      1.35 o 
   0  21   5        4.42        4.92      2.61 o 
  -4  22   5        2.60        7.25      1.48 o 
  -3  22   5        1.05        0.91      1.12 o 
  -2  22   5        0.14        1.20      1.00 o 
  -1  22   5        0.00       -0.03      0.94 o 
  -7   0   6       18.28       18.65      2.96 o 
  -6   0   6       27.95       24.23      2.61 o 
  -5   0   6       18.04       21.09      2.44 o 
  -4   0   6        1.02        0.87      1.22 o 
  -3   0   6       16.03       19.42      1.66 o 
  -2   0   6       24.22       22.79      2.00 o 
  -1   0   6       60.65       59.49      2.65 o 
   0   0   6        1.34        0.80      1.22 o 
   1   0   6        0.00       -0.52      1.11 o 
   2   0   6       17.75       15.64      2.03 o 
  -7   1   6        3.73        2.95      1.29 o 
  -6   1   6       56.14       52.11      2.59 o 
  -5   1   6        7.18        9.54      1.48 o 
  -4   1   6        0.00       -0.09      0.74 o 
  -3   1   6       20.06       19.97      1.26 o 
  -2   1   6      139.09      140.73      4.33 o 
  -1   1   6        0.67       -0.24      0.83 o 
   0   1   6        0.50        0.48      0.69 o 
   1   1   6       16.08       18.56      1.70 o 
   2   1   6        0.85        1.24      1.00 o 
  -7   2   6        0.02       -0.45      1.57 o 
  -6   2   6        4.12        5.27      1.41 o 
  -5   2   6       54.67       47.76      2.34 o 
  -4   2   6       21.84       20.92      1.60 o 
  -3   2   6        6.56       10.61      0.98 o 
  -2   2   6       50.63       50.59      1.98 o 
  -1   2   6        0.06       -0.72      0.82 o 
   0   2   6        0.45        0.41      0.79 o 
   1   2   6        1.59        2.32      1.11 o 
   2   2   6        1.39        0.58      0.94 o 
  -7   3   6        0.38        0.45      1.57 o 
  -6   3   6        5.05        6.14      1.41 o 
  -5   3   6        0.00        0.08      0.92 o 
  -4   3   6       13.31       15.87      1.71 o 
  -3   3   6       10.84       12.64      1.11 o 
  -2   3   6       21.24       21.64      1.98 o 
  -1   3   6       20.67       20.68      1.47 o 
   0   3   6       14.81       16.11      1.53 o 
   1   3   6        0.63        0.86      0.97 o 
   2   3   6        0.82        0.69      0.89 o 
  -7   4   6       24.48       24.54      1.97 o 
  -6   4   6        3.64        3.05      1.23 o 
  -5   4   6       29.12       24.94      1.78 o 
  -4   4   6        4.83        4.81      1.39 o 
  -3   4   6        7.67        7.88      0.84 o 
  -2   4   6       12.64       13.85      1.50 o 
  -1   4   6        0.80       -0.35      0.81 o 
   0   4   6       10.39       12.52      1.51 o 
   1   4   6       12.84       15.88      1.98 o 
   2   4   6        0.24        0.36      0.89 o 
  -7   5   6        1.53        2.26      1.29 o 
  -6   5   6        2.41        3.75      1.23 o 
  -5   5   6        1.78        0.70      1.39 o 
  -4   5   6       21.55       17.88      1.63 o 
  -3   5   6       27.59       26.93      1.15 o 
  -2   5   6       33.18       35.37      2.08 o 
  -1   5   6        0.63        0.91      1.74 o 
   0   5   6        5.63        9.47      3.05 o 
   1   5   6        4.06        4.13      1.13 o 
   2   5   6        2.61        2.83      1.10 o 
  -7   6   6        0.24       -0.04      1.21 o 
  -6   6   6       17.68       19.70      1.69 o 
  -5   6   6       10.95       14.93      1.71 o 
  -4   6   6        8.57        7.62      1.29 o 
  -3   6   6       19.26       19.99      1.20 o 
  -2   6   6       10.90       12.50      2.44 o 
  -1   6   6       83.92       81.40      3.49 o 
   0   6   6        0.12        0.16      0.92 o 
   1   6   6        4.31        5.45      1.54 o 
   2   6   6        1.50        1.46      1.03 o 
  -7   7   6        4.49        5.58      1.63 o 
  -6   7   6        0.71       -0.12      1.03 o 
  -5   7   6       22.58       25.81      2.53 o 
  -4   7   6        0.27        0.55      0.76 o 
  -3   7   6        2.77        1.59      0.65 o 
  -2   7   6       36.30       39.02      3.92 o 
  -1   7   6       13.87       13.08      1.92 o 
   0   7   6        2.16        2.02      1.17 o 
   1   7   6        2.45        1.72      1.21 o 
   2   7   6        5.77        6.53      1.66 o 
  -7   8   6        0.22       -0.31      1.16 o 
  -6   8   6       10.18       12.60      1.88 o 
  -5   8   6        3.48        5.27      1.38 o 
  -4   8   6       18.68       21.83      1.91 o 
  -3   8   6       41.77       40.71      2.87 o 
  -2   8   6        7.80        7.05      1.46 o 
  -1   8   6       41.37       44.97      2.44 o 
   0   8   6        1.02        1.64      1.17 o 
   1   8   6        1.66        1.22      1.29 o 
  -7   9   6        3.48        4.21      1.59 o 
  -6   9   6        0.43        0.78      1.48 o 
  -5   9   6        6.72        9.91      1.76 o 
  -4   9   6       51.31       52.91      5.14 o 
  -3   9   6       33.15       37.48      2.31 o 
  -2   9   6        0.25        0.08      1.00 o 
  -1   9   6       38.23       39.53      4.62 o 
   0   9   6       17.53       19.00      4.18 o 
   1   9   6        2.82        2.61      1.36 o 
  -7  10   6        0.49        2.58      1.46 o 
  -6  10   6       14.98       12.93      4.36 o 
  -5  10   6       10.56       11.93      1.84 o 
  -4  10   6       25.21       26.15      2.53 o 
  -3  10   6       17.04       21.44      1.45 o 
  -2  10   6        2.01        2.03      1.17 o 
  -1  10   6        0.59        1.73      1.13 o 
   0  10   6       37.63       38.13      5.49 o 
   1  10   6        1.75        2.38      1.34 o 
  -6  11   6        4.45        4.50      2.35 o 
  -5  11   6        1.30        1.69      1.17 o 
  -4  11   6       19.51       23.20      2.21 o 
  -3  11   6        0.57        1.21      0.77 o 
  -2  11   6       25.99       27.42      3.83 o 
  -1  11   6        1.83        4.69      1.46 o 
   0  11   6        2.25        0.55      1.17 o 
   1  11   6        0.25        0.78      1.23 o 
  -6  12   6        9.86       11.82      2.35 o 
  -5  12   6       12.60       12.57      2.00 o 
  -4  12   6       20.70       24.30      2.03 o 
  -3  12   6        5.45        6.45      1.05 o 
  -2  12   6        0.00        0.13      1.04 o 
  -1  12   6        1.45        2.53      1.29 o 
   0  12   6       13.08       14.33      2.79 o 
   1  12   6        3.92        3.92      1.48 o 
  -6  13   6        6.70        9.84      3.83 o 
  -5  13   6       17.24       17.99      2.13 o 
  -4  13   6        1.98        1.31      1.66 o 
  -3  13   6       10.40        9.75      1.40 o 
  -2  13   6        0.98        1.63      1.13 o 
  -1  13   6       11.12       14.47      2.01 o 
   0  13   6        1.01        0.86      1.13 o 
  -6  14   6        0.70        2.54      1.42 o 
  -5  14   6        3.26        7.28      1.67 o 
  -4  14   6        0.01       -0.21      1.00 o 
  -3  14   6        3.04        3.69      1.38 o 
  -2  14   6        0.66        0.31      1.03 o 
  -1  14   6        0.00        0.59      1.21 o 
   0  14   6        0.94        1.85      1.41 o 
  -5  15   6        1.93       -1.05      1.09 o 
  -4  15   6       15.60       15.21      2.53 o 
  -3  15   6       23.11       23.85      2.35 o 
  -2  15   6        0.89        1.68      0.97 o 
  -1  15   6        3.49        7.86      1.67 o 
   0  15   6       11.52       14.73      2.13 o 
  -5  16   6        0.19        1.23      1.57 o 
  -4  16   6       18.66       21.50      3.22 o 
  -3  16   6        5.66        6.97      1.63 o 
  -2  16   6        4.96        6.75      1.30 o 
  -1  16   6       14.10       16.35      2.15 o 
  -4  17   6        0.19        0.45      1.25 o 
  -3  17   6        2.90        5.27      1.54 o 
  -2  17   6        6.90        5.52      1.26 o 
  -1  17   6        0.51       -1.13      1.48 o 
  -4  18   6        5.34        5.97      2.35 o 
  -3  18   6        0.03        0.45      1.25 o 
  -2  18   6        0.11       -0.25      0.96 o 
  -6   1   7        1.30        2.17      1.29 o 
  -5   1   7        2.89        4.06      1.29 o 
  -4   1   7       22.49       23.42      2.15 o 
  -3   1   7        3.07        3.96      0.97 o 
  -2   1   7        1.66        2.27      1.36 o 
  -1   1   7        6.13        5.64      1.30 o 
   0   1   7        0.13        0.84      1.04 o 
  -6   2   7        0.80        1.65      1.74 o 
  -5   2   7        3.68        2.79      1.23 o 
  -4   2   7        0.18       -0.04      1.04 o 
  -3   2   7       52.58       56.99      1.91 o 
  -2   2   7       12.82       13.43      1.85 o 
  -1   2   7        3.34        3.89      1.21 o 
   0   2   7        0.37        0.55      1.00 o 
  -6   3   7        6.95        7.11      1.59 o 
  -5   3   7        0.38        0.37      1.09 o 
  -4   3   7        0.21       -0.46      0.96 o 
  -3   3   7        3.64        4.41      1.17 o 
  -2   3   7       11.62       16.18      2.01 o 
  -1   3   7        6.66        8.49      1.43 o 
  -6   4   7        9.39       11.72      1.85 o 
  -5   4   7        0.01        1.50      1.22 o 
  -4   4   7        1.26        2.07      1.17 o 
  -3   4   7       32.49       38.58      1.91 o 
  -2   4   7        3.90        4.50      1.20 o 
  -1   4   7        0.73        0.64      1.01 o 
  -6   5   7       11.39       16.03      2.96 o 
  -5   5   7        0.03        0.14      1.04 o 
  -4   5   7        3.01        5.14      1.36 o 
  -3   5   7        0.16        0.65      1.10 o 
  -2   5   7       16.15       23.46      1.80 o 
  -1   5   7        5.53        4.85      1.30 o 
  -5   6   7        7.58        8.34      1.76 o 
  -4   6   7        2.79        4.52      1.46 o 
  -3   6   7       10.81       17.55      1.70 o 
  -2   6   7        1.27        0.84      1.00 o 
  -1   6   7       14.57       14.66      1.63 o 
  -5   7   7        6.61       10.80      1.88 o 
  -4   7   7        8.74       10.02      1.91 o 
  -3   7   7        0.41       -0.06      1.17 o 
  -2   7   7       18.85       22.05      2.49 o 
  -1   7   7        0.22        1.95      1.14 o 
  -5   8   7       23.13       25.47      2.28 o 
  -4   8   7        0.08       -0.45      1.09 o 
  -3   8   7        0.28       -0.16      1.13 o 
  -2   8   7       12.40       12.28      1.91 o 
  -1   8   7        2.55        2.41      1.34 o 
  -5   9   7        0.05       -0.21      1.16 o 
  -4   9   7        5.12        7.52      1.71 o 
  -3   9   7        0.80        0.44      1.36 o 
  -2   9   7        7.45        8.72      1.76 o 
  -4  10   7        0.15        0.17      1.57 o 
  -3  10   7        8.05        8.64      1.85 o 
  -2  10   7        0.63        0.70      1.16 o 
  -4  11   7        1.62        1.22      1.74 o 
  -3  11   7        3.73        4.71      1.60 o 
                                                 
